# Supplementary material for: Differential Protein Expression in Response to Abiotic Stress in Two Potato Species: Solanum commersonii Dun and Solanum tuberosum L
Source: Int J Mol Sci. 2013 Mar 1;14(3):4912–33. doi: 10.3390/ijms14034912 (PMC3634427; doi:10.3390/ijms14034912)
Supplement: Supplementary File 3 — Supplementary Table 2 (XLS, 549 KB) [file ijms-14-04912-s003.xls]

## Sheet: Sheet1
Table S3	Identification Data
Spotnumber: spot numbering according to figure XYZ
		Significant identification
		non-significant identification
Identification data: data obtained during the database searches and manual sequence deternmmination as detailed in the material and method section
	gi. Gen bank identifier
	Mass: calculated mass of the protein/EST based on the sequence
	Score: Protein score as given by MASCOT, scores higher than 72 are considered significant
	Expect value: for the obtained identification (p < 0.05)
	Matches: number of peptide masses matching to the found sequence, for MS/MS spectra submitted after manual selection of precursors this value is 1
	Observed m/z: m/z of the protonated precursor
	Experimental: calculated mass of the unprotonated precursor
	Calculated: calculated mass based on the matched sequence
	Mass error: mass difference between the experimental and calculated mass
	Start and end: sequence covered by the matched peptide
	Ion score: score obtained for the individual peptide, scores > 40 are significant
		ion scores added in red result from database searches of individual peptides and are not considered in the reported protein score
	Sequence: sequence of the database entry matching to the MS/MS spectrum
Blast: when a protein is identified based on an EST-sequence or when the name of the highest scoring database entry is trivial the found sequence was used for sequence alignment
spotnumber	Identification data														Blast result	Protein identifier	Transcript identifier	Name of protein
		Observed m/z	Experimental	Calculated	Mass error	Start		End	MC	Ion score	Sequence
306	gi|488131 Mass: 11390 Score: 59 Expect: 1.1 Matches: 1															PGSC0003DMP400006385	PGSC0003DMT400009216	Glycosyl hydrolase family 38 protein
		alpha-mannosidase [Zea mays]
		1447.8220	1446.8147	1446.7296	0.0851	43	-	53	0	42	K.FIYVEQAFFQR.W
		1575.9100	1574.9027	1574.8245	0.0782	42	-	53	1	44	R.KFIYVEQAFFQR.W
307	gi|301176645 Mass: 116922 Score: 116 Expect: 2.1e-006 Queries matched: 37															PGSC0003DMP400006385	PGSC0003DMT400009216	Glycosyl hydrolase family 38 protein
		alpha-mannosidase [Solanum lycopersicum]
		1202.7023	1201.6950	1201.5840	0.1111	422	-	431	1	62	K.QHVADDYAKR.L
		1447.8251	1446.8178	1446.7295	0.0883	93	-	103	0	47	K.FIYVEQAFFQR.W
		1520.9751	1519.9678	1519.8874	0.0804	490	-	502	1	25	K.LVVVVYNALGWKR.T + kynurenin (W)
		1575.9077	1574.9004	1574.8245	0.0759	92	-	103	1	47	R.KFIYVEQAFFQR.W
		1718.8820	1717.8747	1717.8206	0.0542	307	-	320	1	6	R.NMDKLIHYVNQDGR.V + Oxidation (M)
308
314	gi|301176645 Mass: 116922 Score: 57 Expect: 1.7 Queries matched: 26															PGSC0003DMP400006385	PGSC0003DMT400009216	Glycosyl hydrolase family 38 protein
		alpha-mannosidase [Solanum lycopersicum]
		1447.8176	1446.8103	1446.7295	0.0808	93	-	103	0	21	K.FIYVEQAFFQR.W
351	gi|264160476 Mass: 46043 Score: 89 Expect: 0.0012 Queries matched: 19															PGSC0003DMP400055787	PGSC0003DMT400083063	Ribulose 1,5-bisphosphate carboxylase/oxygenase large subunit
		ribulose 1,5-bisphosphate carboxylase [Crepis rubra]
		1465.8379	1464.8306	1464.7473	0.0833	120	-	132	0	75	K.TFQGPPHGIQVER.D
		1502.9204	1501.9131	1501.8439	0.0693	138	-	150	0	15	K.YGRPLLGCTIKPK.L
	CN213603 Mass: 24458 Score: 98 Expect: 0.021 Matches: 1 Frame: 2														gi|255545293|ref|XP_002513707.1| Beta-glucosidase, putative [Ricinus communis]
		EM_EST:CN213603; CN213603 27204 Suspension culture Solanum tuberosum cDNA, mRNA sequence.													Score = 274 bits (701), Expect = 5e-72
		1541.8180	1540.8107	1540.7344	0.0763	60	-	73	0	85	K.SFPFCDVSLGVSAR.V
		1884.9270	1883.9197	1883.8802	0.0395	131	-	145	1	53	K.HYTAYDIDDWKGIQR.Y + Trp->Kynurenin
364
394
396	gi|108864707 Mass: 67677 Score: 200 Expect: 8.4e-015 Queries matched: 30															PGSC0003DMP400051807	PGSC0003DMT400076470	LEXYL2 protein
		Heat shock cognate 70 kDa protein, putative, expressed [Oryza sativa (japonica cultivar-group)]
		1556.7499	1555.7426	1555.7453	-0.0026	306	-	317	1	5	R.ARFEELNMDLFR.K + Oxidation (M)
		1680.8383	1679.8310	1679.8267	0.0043	145	-	159	0	30	K.NAVVTVPAYFNDSQR.Q
		2658.2842	2657.2769	2657.2608	0.0161	431	-	453	0	87	K.EQVFSTYSDNQPGVLIQVYEGER.T
		1523.7650	1522.7577	1522.7528	0.0049	332	-	343	1	45	R.ARFEELNNDLFR.K
407	gi|166919372 Mass: 74811 Score: 291 Expect: 6.7e-024 Queries matched: 29															PGSC0003DMP400033372	PGSC0003DMT400049441	Heat shock cognate 70 kDa protein 2
		chloroplast heat shock protein 70-2 [Ipomoea nil]
		1718.9296	1717.9223	1717.8787	0.0436	118	-	132	1	(20)	R.QAVVNPENTFFSVKR.F + Pyro-glu (N-term Q)
		1735.9513	1734.9440	1734.9052	0.0388	118	-	132	1	86	R.QAVVNPENTFFSVKR.F
		1807.9761	1806.9688	1806.9363	0.0325	385	-	401	0	85	K.LSFSDIDEVILVGGSTR.I
		2785.4939	2784.4866	2784.5272	-0.0406	385	-	410	1	68	K.LSFSDIDEVILVGGSTRIPAVQELVK.K
	FS024530	1420.8070	1419.7997	1419.7357	0.0640	136	-	148	0	85	K.SFAAEEISAQVLR.K
		1548.8912	1547.8839	1547.8307	0.0532	136	-	149	1	41	K.SFAAEEISAQVLRK.L
461	gi|115273255 Mass: 16009 Score: 220 Expect: 7.6e-015 Queries matched: 16 Frame: 2														gi|14329818|emb|CAC40756.1| putative miraculin [Atropa belladonna]	PGSC0003DMP400043144	PGSC0003DMT400064031	Chloroplast heat shock protein 70-2
		STDB005M02u STDB Solanum tuberosum cDNA clone STDB005M02, mRNA sequence													Score = 161 bits (407), Expect = 2e-39
		1075.6523	1074.6450	1074.6226	0.0225	19	-	27	0	32	R.GWPVIFKPK.A + kynurenin (W)
		1574.8828	1573.8755	1573.8616	0.0139	15	-	27	1	55	R.DLDRGWPVIFKPK.A + kynurenin (W)
		2565.1489	2564.1416	2564.1385	0.0031	100	-	121	0	70	K.LMFCPYGEPICTDIGIDYTAGR.R + Oxidation (M)
is this a transitpeptide	CN513867	1437.7600	1436.7527	1436.7235	0.0292	68	-	79	0	77	N.FVCPFQVLQSGR.D
508	gi|1707998 Mass: 57224 Score: 152 Expect: 5.3e-010 Queries matched: 35															PGSC0003DMP400053311	PGSC0003DMT400078666	Serine hydroxymethyltransferase, mitochondrial
		RecName: Full=Serine hydroxymethyltransferase, mitochondrial; Short=SHMT; AltName: Full=Glycine hyd
		1113.6782	1112.6709	1112.5614	0.1095	238	-	245	1	0	R.LYDYDRIR.K
		2582.3154	2581.3081	2581.3387	-0.0306	51	-	73	1	29	K.QLNAPLEVVDPEIADIIEHEKAR.Q + Pyro-glu (N-term Q)
		2599.3360	2598.3287	2598.3653	-0.0366	51	-	73	1	70	K.QLNAPLEVVDPEIADIIEHEKAR.Q
		2147.1330	2146.1257	2146.0623	0.0634	441	-	459	1	74	R.GFLEEDFVKVADFFDAAVK.I
		2226.9805	2225.9732	2225.9721	0.0011	112	-	129	1	32	R.YYGGNEYIDMAETLCQKR.A + Oxidation (M)
515	gi|1707998 Mass: 57224 Score: 130 Expect: 8.6e-08 Matches: 1															PGSC0003DMP400053311	PGSC0003DMT400078666	Serine hydroxymethyltransferase, mitochondrial
		RecName: Full=Serine hydroxymethyltransferase, mitochondrial; Short=SHMT; AltName: Full=Glycine hydroxymethyltransferase; AltName: Full=Serine methylase; Flags: Precursor
		2599.3340	2598.3267	2598.3653	-0.0386	51	-	73	1	121	K.QLNAPLEVVDPEIADIIEHEKAR.Q
	gi|298205243	1931.0410	1930.0337	1929.9948	0.0389	184	-	199	1	61	R.GLVEKDFEQIAEFLHR.A
	FS192894	1947.9410	1946.9337	1946.9010	0.0327	8	-	23	0	60	R.YYGGNEYIDQIENLTR.S
526	gi|188037731 Mass: 23108 Score: 251 Expect: 6.7e-020 Queries matched: 20															PGSC0003DMP400055787	PGSC0003DMT400083063	Ribulose 1,5-bisphosphate carboxylase/oxygenase large subunit
		ribulose-1,5-bisphosphate carboxylase/oxygenase large subunit [Solanum dulcamara]
		1465.8391	1464.8318	1464.7473	0.0845	138	-	150	0	79	K.TFQGPPHGIQVER.D
		1502.9320	1501.9247	1501.8439	0.0809	156	-	168	0	9	K.YGRPLLGCTIKPK.L
		2185.9854	2184.9781	2184.9745	0.0036	186	-	204	1	12	R.GGLDFTKDDENVNSQPFMR.W + Oxidation (M)
		2409.1819	2408.1746	2408.1900	-0.0153	13	-	32	1	87	K.LTYYTPEYQTKDTDILAAFR.V
527	gi|290586236 Mass: 26539 Score: 209 Expect: 1.1e-015 Queries matched: 20															PGSC0003DMP400055787	PGSC0003DMT400083063	Ribulose 1,5-bisphosphate carboxylase/oxygenase large subunit
		ribulose-1,5-bisphosphate carboxylase/oxygenase large subunit [Solanum laciniatum]
		1465.8367	1464.8294	1464.7473	0.0821	140	-	152	0	52	K.TFQGPPHGIQVER.D
		1502.9330	1501.9257	1501.8439	0.0819	158	-	170	0	7	K.YGRPLLGCTIKPK.L
		2185.9871	2184.9798	2184.9745	0.0053	188	-	206	1	10	R.GGLDFTKDDENVNSQPFMR.W + Oxidation (M)
		2409.1838	2408.1765	2408.1900	-0.0134	15	-	34	1	71	K.LTYYTPEYQTKDTDILAAFR.V
528	gi|237784019 Mass: 51087 Score: 206 Expect: 2.1e-015 Queries matched: 21															PGSC0003DMP400055787	PGSC0003DMT400083063	Ribulose 1,5-bisphosphate carboxylase/oxygenase large subunit
		ribulose-1,5-bisphosphate carboxylase/oxygenase large subunit [Lycium deserti]
		1021.6465	1020.6392	1020.5240	0.1152	15	-	23	0	19	K.DTDILAAFR.V
		1406.7727	1405.7654	1405.6765	0.0889	4	-	14	0	38	K.LTYYTPEYQTK.D
		1465.8396	1464.8323	1464.7473	0.0850	129	-	141	0	66	K.TFQGPPHGIQVER.D
		2185.9851	2184.9778	2184.9745	0.0033	177	-	195	1	2	R.GGLDFTKDDENVNSQPFMR.W + Oxidation (M)
		2280.1409	2279.1336	2279.1433	-0.0097	322	-	340	1	40	R.DITLGFVDLLRDDFIEQDR.S
532	gi|108773138 Mass: 53367 Score: 374 Expect: 3.3e-032 Queries matched: 31															PGSC0003DMP400055787	PGSC0003DMT400083063	Ribulose 1,5-bisphosphate carboxylase/oxygenase large subunit
		ribulose-1,5-bisphosphate carboxylase/oxygenase large subunit [Solanum tuberosum]
		1187.5587	1186.5514	1186.6571	-0.1056	286	-	295	0	57	R.DNGLLLHIHR.A
		1245.5227	1244.5154	1244.6263	-0.1109	218	-	227	0	56	R.FLFCAEALFK.A
		1465.6677	1464.6604	1464.7473	-0.0869	147	-	159	0	70	K.TFQGPPHGIQVER.D
		2185.9827	2184.9754	2184.9745	0.0009	195	-	213	1	46	R.GGLDFTKDDENVNSQPFMR.W + Oxidation (M)
		2409.2278	2408.2205	2408.1900	0.0306	22	-	41	1	76	K.LTYYTPEYQTKDTDILAAFR.V
534	gi|306481956 Mass: 49285 Score: 391 Expect: 6.7e-034 Queries matched: 32															PGSC0003DMP400055787	PGSC0003DMT400083063	Ribulose 1,5-bisphosphate carboxylase/oxygenase large subunit
		ribulose-1,5-bisphosphate carboxylase/oxygenase large subunit [Solanum sp. SH-2010]
		1187.5630	1186.5557	1186.6571	-0.1013	273	-	282	0	54	R.DNGLLLHIHR.A
		1465.6742	1464.6669	1464.7473	-0.0804	134	-	146	0	74	K.TFQGPPHGIQVER.D
		1502.7719	1501.7646	1501.8439	-0.0792	152	-	164	0	39	K.YGRPLLGCTIKPK.L
		2185.9807	2184.9734	2184.9745	-0.0011	182	-	200	1	29	R.GGLDFTKDDENVNSQPFMR.W + Oxidation (M)
		2409.2292	2408.2219	2408.1900	0.0320	9	-	28	1	103	K.LTYYTPEYQTKDTDILAAFR.V
535	gi|306481960 Mass: 49821 Score: 334 Expect: 3.3e-028 Queries matched: 31															PGSC0003DMP400055787	PGSC0003DMT400083063	Ribulose 1,5-bisphosphate carboxylase/oxygenase large subunit
		ribulose-1,5-bisphosphate carboxylase/oxygenase large subunit [Solanum sp. SH-2010]
		1187.5581	1186.5508	1186.6571	-0.1062	277	-	286	0	41	R.DNGLLLHIHR.A
		1465.6694	1464.6621	1464.7473	-0.0852	138	-	150	0	68	K.TFQGPPHGIQVER.D
		1502.7695	1501.7622	1501.8439	-0.0816	156	-	168	0	29	K.YGRPLLGCTIKPK.L
		2185.9858	2184.9785	2184.9745	0.0040	186	-	204	1	20	R.GGLDFTKDDENVNSQPFMR.W + Oxidation (M)
		2409.2339	2408.2266	2408.1900	0.0367	13	-	32	1	91	K.LTYYTPEYQTKDTDILAAFR.V
536	gi|306481964 Mass: 50007 Score: 362 Expect: 5.3e-031 Queries matched: 35															PGSC0003DMP400055787	PGSC0003DMT400083063	Ribulose 1,5-bisphosphate carboxylase/oxygenase large subunit
		ribulose-1,5-bisphosphate carboxylase/oxygenase large subunit [Solanum sp. SH-2010]
		1187.5393	1186.5320	1186.6571	-0.1250	281	-	290	0	52	R.DNGLLLHIHR.A
		1465.6581	1464.6508	1464.7473	-0.0965	142	-	154	0	75	K.TFQGPPHGIQVER.D
		1502.7549	1501.7476	1501.8439	-0.0962	160	-	172	0	12	K.YGRPLLGCTIKPK.L
		1708.8093	1707.8020	1707.8692	-0.0672	142	-	156	1	11	K.TFQGPPHGIQVERDK.L
		2185.9863	2184.9790	2184.9745	0.0045	190	-	208	1	35	R.GGLDFTKDDENVNSQPFMR.W + Oxidation (M)
		2409.2349	2408.2276	2408.1900	0.0377	17	-	36	1	70	K.LTYYTPEYQTKDTDILAAFR.V
542	gi|290586236 Mass: 26539 Score: 315 Expect: 2.7e-026 Queries matched: 22															PGSC0003DMP400055787	PGSC0003DMT400083063	Ribulose 1,5-bisphosphate carboxylase/oxygenase large subunit
		ribulose-1,5-bisphosphate carboxylase/oxygenase large subunit [Solanum laciniatum]
		1465.8298	1464.8225	1464.7473	0.0752	140	-	152	0	78	K.TFQGPPHGIQVER.D
		1502.9219	1501.9146	1501.8439	0.0708	158	-	170	0	40	K.YGRPLLGCTIKPK.L
		1758.0803	1757.0730	1757.0199	0.0531	125	-	139	2	13	R.ALRLEDLRIPTAYVK.T
		2185.9861	2184.9788	2184.9745	0.0043	188	-	206	1	32	R.GGLDFTKDDENVNSQPFMR.W + Oxidation (M)
		2409.1794	2408.1721	2408.1900	-0.0178	15	-	34	1	76	K.LTYYTPEYQTKDTDILAAFR.V
546	gi|306481960 Mass: 49821 Score: 346 Expect: 2.1e-029 Queries matched: 30															PGSC0003DMP400055787	PGSC0003DMT400083063	Ribulose 1,5-bisphosphate carboxylase/oxygenase large subunit
		ribulose-1,5-bisphosphate carboxylase/oxygenase large subunit [Solanum sp. SH-2010]
		1187.5531	1186.5458	1186.6571	-0.1112	277	-	286	0	56	R.DNGLLLHIHR.A
		1465.6680	1464.6607	1464.7473	-0.0866	138	-	150	0	69	K.TFQGPPHGIQVER.D
		1708.8148	1707.8075	1707.8692	-0.0617	138	-	152	1	0	K.TFQGPPHGIQVERDK.L
		2185.9849	2184.9776	2184.9745	0.0031	186	-	204	1	28	R.GGLDFTKDDENVNSQPFMR.W + Oxidation (M)
		2409.2307	2408.2234	2408.1900	0.0335	13	-	32	1	103	K.LTYYTPEYQTKDTDILAAFR.V
548	gi|306481960 Mass: 49821 Score: 363 Expect: 4.2e-031 Queries matched: 30															PGSC0003DMP400055787	PGSC0003DMT400083063	Ribulose 1,5-bisphosphate carboxylase/oxygenase large subunit
		ribulose-1,5-bisphosphate carboxylase/oxygenase large subunit [Solanum sp. SH-2010]
		1187.5725	1186.5652	1186.6571	-0.0918	277	-	286	0	52	R.DNGLLLHIHR.A
		1465.6801	1464.6728	1464.7473	-0.0745	138	-	150	0	75	K.TFQGPPHGIQVER.D
		1502.7771	1501.7698	1501.8439	-0.0740	156	-	168	0	47	K.YGRPLLGCTIKPK.L
		1708.8260	1707.8187	1707.8692	-0.0505	138	-	152	1	2	K.TFQGPPHGIQVERDK.L
		2185.9802	2184.9729	2184.9745	-0.0016	186	-	204	1	13	R.GGLDFTKDDENVNSQPFMR.W + Oxidation (M)
		2409.2224	2408.2151	2408.1900	0.0252	13	-	32	1	92	K.LTYYTPEYQTKDTDILAAFR.V
552	gi|237784019 Mass: 51087 Score: 317 Expect: 1.7e-026 Queries matched: 25															PGSC0003DMP400055787	PGSC0003DMT400083063	Ribulose 1,5-bisphosphate carboxylase/oxygenase large subunit
		ribulose-1,5-bisphosphate carboxylase/oxygenase large subunit [Lycium deserti]
		1021.6388	1020.6315	1020.5240	0.1075	15	-	23	0	14	K.DTDILAAFR.V
		1037.5721	1036.5648	1036.4461	0.1187	333	-	340	0	11	R.DDFIEQDR.S
		1257.7429	1256.7356	1256.6360	0.0996	418	-	428	0	53	R.DLAQEGNEIIR.E
		1406.7687	1405.7614	1405.6765	0.0849	4	-	14	0	44	K.LTYYTPEYQTK.D
		1465.8370	1464.8297	1464.7473	0.0824	129	-	141	0	73	K.TFQGPPHGIQVER.D
		2185.9875	2184.9802	2184.9745	0.0057	177	-	195	1	16	R.GGLDFTKDDENVNSQPFMR.W + Oxidation (M)
		2280.1477	2279.1404	2279.1433	-0.0029	322	-	340	1	59	R.DITLGFVDLLRDDFIEQDR.S
559	gi|290586236 Mass: 26539 Score: 280 Expect: 8.4e-023 Queries matched: 23															PGSC0003DMP400055787	PGSC0003DMT400083063	Ribulose 1,5-bisphosphate carboxylase/oxygenase large subunit
		ribulose-1,5-bisphosphate carboxylase/oxygenase large subunit [Solanum laciniatum]
		1465.8314	1464.8241	1464.7473	0.0768	140	-	152	0	70	K.TFQGPPHGIQVER.D
		1502.9243	1501.9170	1501.8439	0.0732	158	-	170	0	12	K.YGRPLLGCTIKPK.L
		2185.9890	2184.9817	2184.9745	0.0072	188	-	206	1	17	R.GGLDFTKDDENVNSQPFMR.W + Oxidation (M)
		2409.1770	2408.1697	2408.1900	-0.0202	15	-	34	1	94	K.LTYYTPEYQTKDTDILAAFR.V
560	gi|11182401 Mass: 52087 Score: 303 Expect: 4.2e-025 Queries matched: 31															PGSC0003DMP400055787	PGSC0003DMT400083063	Ribulose 1,5-bisphosphate carboxylase/oxygenase large subunit
		ribulose-1,5-bisphosphate carboxylase/oxygenase [Lycium carolinianum var. sandwicense]
		1187.7477	1186.7404	1186.6571	0.0834	276	-	285	0	44	R.DNGLLLHIHR.A
		1465.8173	1464.8100	1464.7473	0.0627	137	-	149	0	70	K.TFQGPPHGIQVER.D
		1502.9094	1501.9021	1501.8439	0.0583	155	-	167	0	40	K.YGRPLLGCTIKPK.L
		1758.0723	1757.0650	1757.0199	0.0451	122	-	136	2	9	R.ALRLEDLRIPTAYVK.T
		2185.9919	2184.9846	2184.9745	0.0101	185	-	203	1	10	R.GGLDFTKDDENVNSQPFMR.W + Oxidation (M)
		2409.1873	2408.1800	2408.1900	-0.0099	12	-	31	1	55	K.LTYYTPEYQTKDTDILAAFR.V
561	gi|306481954 Mass: 49302 Score: 338 Expect: 1.3e-028 Queries matched: 33															PGSC0003DMP400055787	PGSC0003DMT400083063	Ribulose 1,5-bisphosphate carboxylase/oxygenase large subunit
		ribulose-1,5-bisphosphate carboxylase/oxygenase large subunit [Solanum sp. SH-2010]
		1187.5696	1186.5623	1186.6571	-0.0947	273	-	282	0	32	R.DNGLLLHIHR.A
		1465.6781	1464.6708	1464.7473	-0.0765	134	-	146	0	69	K.TFQGPPHGIQVER.D
		1502.7788	1501.7715	1501.8439	-0.0723	152	-	164	0	27	K.YGRPLLGCTIKPK.L
		1757.9830	1756.9757	1757.0199	-0.0442	119	-	133	2	9	R.ALRLEDLRIPTAYVK.T
		2185.9790	2184.9717	2184.9745	-0.0028	182	-	200	1	21	R.GGLDFTKDDENVNSQPFMR.W + Oxidation (M)
		2409.2278	2408.2205	2408.1900	0.0306	9	-	28	1	76	K.LTYYTPEYQTKDTDILAAFR.V
567	gi|217074850 Mass: 62020 Score: 152 Expect: 5.3e-010 Queries matched: 12														gi|84468296|dbj|BAE71231.1| putative rubisco subunit binding-protein alpha subunit [Trifolium	PGSC0003DMP400002124	PGSC0003DMT400002933	rubisco subunit binding-protein alpha subunit
		unknown [Medicago truncatula]													Score = 974 bits (2518), Expect = 0.0
		1612.9348	1611.9275	1611.9096	0.0179	314	-	329	1	57	R.GILNVAAIKAPGFGER.R
		1770.9160	1769.9087	1769.8981	0.0106	104	-	120	0	11	R.AIELPDAMENAGAALIR.E + Oxidation (M)
		2030.9673	2029.9600	2029.9480	0.0121	397	-	413	1	79	K.ELFETDSVYDSEKLAER.I
	gi|224132004	2066.1672	2065.1599	2065.1531	0.0068	59	-	79	1	96	R.AALQSGIDKLADAVGLTLGPR.G
		2195.3167	2194.3094	2194.3048	0.0046	142	-	162	2	45	R.EIIKLGLLSVTSGANPVSIKR.G
577	gi|39826310 Mass: 35726 Score: 107 Expect: 0.0015 Queries matched: 19 Frame: 1														gi|14031049|gb|AAK52084.1| peroxidase [Nicotiana tabacum]	PGSC0003DMP400043522	PGSC0003DMT400064554	Peroxidase
		EST715410 potato abiotic stress cDNA library Solanum tuberosum cDNA clone POACM22 5' end, mRNA sequ													Score = 557 bits (1435), Expect = 8e-157
		1814.8933	1813.8860	1813.8595	0.0266	254	-	268	1	37	R.QGLFTSDQDLYTDRR.T
		1841.8997	1840.8924	1840.8631	0.0293	126	-	142	0	71	R.DSVFFSGGPDYDLPLGR.R
		1899.0771	1898.0698	1898.0486	0.0213	40	-	56	1	7	R.LQNVFRQDIGQAAGLLR.L
		1997.9880	1996.9807	1996.9642	0.0165	126	-	143	1	23	R.DSVFFSGGPDYDLPLGRR.D
584	gi|14031049 Mass: 39495 Score: 98 Expect: 0.00013 Queries matched: 18															PGSC0003DMP400043521	PGSC0003DMT400064553	Peroxidase
		peroxidase [Nicotiana tabacum]
		1141.5187	1140.5114	1140.6251	-0.1137	62	-	72	0	22	R.QDIGQAAGLLR.L
		1797.8032	1796.7959	1796.8329	-0.0370	270	-	284	1	(23)	R.QGLFTSDQDLYTDRR.T + Pyro-glu (N-term Q)
		1814.8127	1813.8054	1813.8595	-0.0540	270	-	284	1	47	R.QGLFTSDQDLYTDRR.T
	CK269332	1841.8239	1840.8166	1840.8631	-0.0465	126	-	142	0	73	R.DSVFFSGGPDYDLPLGR.R
		1899.0148	1898.0075	1898.0486	-0.0410	40	-	56	1	40	R.LQNVFRQDIGQAAGLLR.L
		1997.9420	1996.9347	1996.9642	-0.0295	126	-	143	1	47	R.DSVFFSGGPDYDLPLGRR.D
585	gi|46295632 Mass: 22652 Score: 84 Expect: 0.32 Queries matched: 13 Frame: 1														gi|88604736|gb|ABD46739.1| leucine-rich repeat protein [Nicotiana tabacum]	PGSC0003DMP400002269	PGSC0003DMT400003166	Leucine-rich repeat protein
		30172 Suspension culture Solanum tuberosum cDNA, mRNA sequence													Score = 293 bits (751), Expect = 7e-78
		1829.0330	1828.0257	1827.9917	0.0341	115	-	131	0	43	K.GITGPIPSCITSLPFLR.I
		1954.1514	1953.1441	1953.1258	0.0183	132	-	150	1	11	R.IIDLVGNKLTGSIPSTIGR.L
		2296.1621	2295.1548	2295.1607	-0.0059	68	-	87	2	3	R.VADINLRGESEDPLFEKAHR.T
	AI898408	1901.0800	1900.0727	1900.0418	0.0309	15	-	31	0	87	R.LTVLNVAENQLTGYIPR.S
602	gi|14031049 Mass: 39495 Score: 306 Expect: 2.1e-025 Queries matched: 21															PGSC0003DMP400043521	PGSC0003DMT400064553	Peroxidase
		peroxidase [Nicotiana tabacum]
		1089.5864	1088.5791	1088.4960	0.0831	262	-	269	0	9	K.YYVDLMNR.Q + Oxidation (M)
		1141.7129	1140.7056	1140.6251	0.0805	62	-	72	0	54	R.QDIGQAAGLLR.L
		1346.7819	1345.7746	1345.7023	0.0723	129	-	141	0	29	R.VVSCADITAIAAR.D
		1658.8131	1657.8058	1657.7584	0.0475	270	-	283	0	84	R.QGLFTSDQDLYTDR.R
		1814.8990	1813.8917	1813.8595	0.0323	270	-	284	1	44	R.QGLFTSDQDLYTDRR.T
		2233.0667	2232.0594	2232.0521	0.0073	35	-	53	0	69	K.GLSWTFYDSICPNAESIIR.S + kynurenin (W)
	CK276636	1841.9053	1840.8980	1840.8631	0.0349	139	-	155	0	108	R.DSVFFSGGPDYDLPLGR.R
604	gi|125859071 Mass: 52225 Score: 193 Expect: 4.2e-014 Queries matched: 26															PGSC0003DMP400055787	PGSC0003DMT400083063	Ribulose 1,5-bisphosphate carboxylase/oxygenase large subunit
		ribulose bisphosphate carboxylase large subunit [Lycium ferocissimum]
		1187.6852	1186.6779	1186.6571	0.0209	276	-	285	0	25	R.DNGLLLHIHR.A
		1465.7665	1464.7592	1464.7473	0.0119	137	-	149	0	60	K.TFQGPPHGIQVER.D
		1502.8621	1501.8548	1501.8439	0.0110	155	-	167	0	15	K.YGRPLLGCTIKPK.L
		1758.0356	1757.0283	1757.0199	0.0084	122	-	136	2	13	R.ALRLEDLRIPTAYVK.T
		2409.2000	2408.1927	2408.1900	0.0028	12	-	31	1	18	K.LTYYTPEYQTKDTDILAAFR.V
606	gi|306481956 Mass: 49285 Score: 252 Expect: 5.3e-020 Queries matched: 28															PGSC0003DMP400055787	PGSC0003DMT400083063	Ribulose 1,5-bisphosphate carboxylase/oxygenase large subunit
		ribulose-1,5-bisphosphate carboxylase/oxygenase large subunit [Solanum sp. SH-2010]
		1187.7012	1186.6939	1186.6571	0.0369	273	-	282	0	38	R.DNGLLLHIHR.A
		1465.7817	1464.7744	1464.7473	0.0271	134	-	146	0	65	K.TFQGPPHGIQVER.D
		1502.8767	1501.8694	1501.8439	0.0256	152	-	164	0	20	K.YGRPLLGCTIKPK.L
		1708.8953	1707.8880	1707.8692	0.0188	134	-	148	1	2	K.TFQGPPHGIQVERDK.L
		1758.0483	1757.0410	1757.0199	0.0211	119	-	133	2	10	R.ALRLEDLRIPTAYVK.T
		2185.9834	2184.9761	2184.9745	0.0016	182	-	200	1	9	R.GGLDFTKDDENVNSQPFMR.W + Oxidation (M)
		2409.1985	2408.1912	2408.1900	0.0013	9	-	28	1	52	K.LTYYTPEYQTKDTDILAAFR.V
613	gi|14031049 Mass: 39495 Score: 82 Expect: 0.0049 Queries matched: 19															PGSC0003DMP400043521	PGSC0003DMT400064553	Peroxidase
		peroxidase [Nicotiana tabacum]
		1797.8490	1796.8417	1796.8329	0.0088	270	-	284	1	(2)	R.QGLFTSDQDLYTDRR.T + Pyro-glu (N-term Q)
		1814.8591	1813.8518	1813.8595	-0.0076	270	-	284	1	46	R.QGLFTSDQDLYTDRR.T
	CK269332	1841.8687	1840.8614	1840.8631	-0.0017	126	-	142	0	85	R.DSVFFSGGPDYDLPLGR.R
		1899.0516	1898.0443	1898.0486	-0.0042	40	-	56	1	54	R.LQNVFRQDIGQAAGLLR.L
		1997.9681	1996.9608	1996.9642	-0.0034	126	-	143	1	65	R.DSVFFSGGPDYDLPLGRR.D
635	gi|732893 Mass: 44766 Score: 144 Expect: 3.3e-009 Queries matched: 29															PGSC0003DMP400004982	PGSC0003DMT400007177	Calreticulin
		tobacco calretulin [Nicotiana tabacum]
		1863.8331	1862.8258	1862.7747	0.0511	1	-	15	0	(23)	-.EVFFEESFNDGWESR.W + kynurenin (W); Pyro-glu (N-term E)
		1881.8319	1880.8246	1880.7852	0.0394	1	-	15	0	114	-.EVFFEESFNDGWESR.W + kynurenin (W)
		1893.8370	1892.8297	1892.7852	0.0445	1	-	15	0	(14)	-.EVFFEESFNDGWESR.W + Oxidation (HW)
		1909.8267	1908.8194	1908.7802	0.0393	1	-	15	0	(51)	-.EVFFEESFNDGWESR.W + DOUBLE Ox (W)
		2601.2224	2600.2151	2600.2515	-0.0363	71	-	92	2	4	K.NLVFQFSVKHEQKLDCGGGYMK.L + Oxidation (M)
	gi|11131631	2042.9600	2041.9527	2041.9303	0.0224	330	-	347	0	70	K.SGTLFDNVLVCDDPEYAK.Q
641	gi|11069560 Mass: 19146 Score: 195 Expect: 2.4e-012 Queries matched: 21 Frame: 2														gi|295355|gb|AAA65636.1| peroxidase [Solanum lycopersicum]	PGSC0003DMP400009359	PGSC0003DMT400013504	Peroxidase
		EST443628 potato stolon, Cornell University Solanum tuberosum cDNA clone cSTA40O17 5' sequence, mRN													Score = 256 bits (654), Expect = 7e-67
		1030.6393	1029.6320	1029.5971	0.0349	100	-	108	0	19	K.FGIPNLTLR.G
		1443.8712	1442.8639	1442.8357	0.0282	57	-	70	0	74	K.HIPNAPSLAAALIR.M
		1704.8788	1703.8715	1703.8478	0.0237	140	-	156	0	15	R.DSVVVTGGPSWSVPTGR.R + kynurenin (W)
		2286.1487	2285.1414	2285.1395	0.0019	119	-	139	0	7	K.IIEDECPGVVSCADIVALVAR.D
		2425.4021	2424.3948	2424.4005	-0.0056	49	-	70	1	43	K.IILDYVHKHIPNAPSLAAALIR.M
642	gi|89280620 Mass: 55434 Score: 430 Expect: 8.4e-038 Queries matched: 31															PGSC0003DMP400038511	PGSC0003DMT400057252	ATP synthase subunit alpha, mitochondrial
		ATP synthase CF1 alpha chain [Solanum lycopersicum]
		1416.8326	1415.8253	1415.7772	0.0481	95	-	107	0	74	R.IAQIPVSEAYLGR.V
		1553.7726	1552.7653	1552.7310	0.0343	285	-	297	0	88	R.EAYPGDVFYLHSR.L
		1612.9319	1611.9246	1611.8943	0.0303	26	-	41	0	46	K.IVNTGTVLQVGDGIAR.I
		2035.0552	2034.0479	2034.0534	-0.0055	256	-	272	1	64	R.HTLIIYDDLSKQAQAYR.Q
		2229.1746	2228.1673	2228.1912	-0.0239	108	-	128	1	33	R.VVNALAKPIDGRGEISASEFR.L
		2289.1853	2288.1780	2288.2086	-0.0305	142	-	162	0	37	R.SVYEPLQTGLIAIDSMIPIGR.G + Oxidation (M)
645	gi|108773137 Mass: 53532 Score: 551 Expect: 6.7e-050 Queries matched: 36															PGSC0003DMP400053275	PGSC0003DMT400078610	ATP synthase subunit beta
		ATP synthase CF1 beta subunit [Solanum tuberosum]
		1328.7211	1327.7138	1327.6632	0.0506	192	-	205	0	108	K.AHGGVSVFGGVGER.T
		1433.8165	1432.8092	1432.7673	0.0419	278	-	291	0	55	R.FVQAGSEVSALLGR.M
		1617.8354	1616.8281	1616.7980	0.0301	232	-	246	0	18	K.VALVYGQMNEPPGAR.M + Oxidation (M)
		2077.0374	2076.0301	2076.0197	0.0104	360	-	378	0	5	K.GIYPAVDPLDSTSTMLQPR.I + Oxidation (M)
		2311.1470	2310.1397	2310.1386	0.0012	53	-	73	0	84	R.DSVGQPINVACEVQQLLGNNR.V
		2566.3096	2565.3023	2565.3081	-0.0058	53	-	75	1	37	R.DSVGQPINVACEVQQLLGNNRVR.A
		2678.3655	2677.3582	2677.3711	-0.0129	110	-	134	0	120	R.IFNVLGEPVDNLGPVDTSTTSPIHR.S
659	gi|21487 Mass: 58600 Score: 212 Expect: 5.3e-016 Queries matched: 16															PGSC0003DMP400013800	PGSC0003DMT400020254	Neutral leucine aminopeptidase preprotein
		leucine aminopeptidase [Solanum tuberosum]
		1271.7268	1270.7195	1270.6193	0.1002	324	-	335	0	70	K.GLTFDSGGYNLK.T
		2504.1946	2503.1873	2503.2190	-0.0317	59	-	81	0	125	K.DTDVVQWQGDLLAIGATENDLAR.D + kynurenin (W)
	gi|89280620 Mass: 55434 Score: 134 Expect: 3.3e-008 Queries matched: 15
		ATP synthase CF1 alpha chain [Solanum lycopersicum]
		1416.8719	1415.8646	1415.7772	0.0874	95	-	107	0	37	R.IAQIPVSEAYLGR.V
		1553.8153	1552.8080	1552.7310	0.0770	285	-	297	0	62	R.EAYPGDVFYLHSR.L
		1612.9705	1611.9632	1611.8943	0.0689	26	-	41	0	11	K.IVNTGTVLQVGDGIAR.I
665	gi|21487 Mass: 58600 Score: 344 Expect: 3.3e-029 Queries matched: 27															PGSC0003DMP400013800	PGSC0003DMT400020254	Neutral leucine aminopeptidase preprotein
		leucine aminopeptidase [Solanum tuberosum]
		1444.8137	1443.8064	1443.7292	0.0772	228	-	240	0	40	K.YAEHVCAGVILGR.E
		1647.9520	1646.9447	1646.8627	0.0820	461	-	475	1	85	R.EVVVAAEASGEKLWR.M + kynurenin (W)
		1675.9514	1674.9441	1674.8576	0.0865	461	-	475	1	(28)	R.EVVVAAEASGEKLWR.M + DOUBLE Ox (W)
		1685.9987	1684.9914	1684.9082	0.0832	226	-	240	1	44	K.IKYAEHVCAGVILGR.E
		1769.0068	1767.9995	1767.9155	0.0840	536	-	551	0	80	K.NATGYGVSTLVEWVLR.N + kynurenin (W)
		2617.4731	2616.4658	2616.3394	0.1264	129	-	156	0	62	R.ITLVGLGSSASSPTSYHSLGEAAAAAAK.S
669	gi|28261724 Mass: 53622 Score: 445 Expect: 2.7e-039 Queries matched: 30															PGSC0003DMP400010643	PGSC0003DMT400015365	ATP synthase subunit beta, mitochondrial
		ATP synthase CF1 beta subunit [Atropa belladonna]
		1328.6879	1327.6806	1327.6632	0.0174	192	-	205	0	113	K.AHGGVSVFGGVGER.T
		1433.7865	1432.7792	1432.7673	0.0119	278	-	291	0	75	R.FVQAGSEVSALLGR.M
		1617.8107	1616.8034	1616.7980	0.0054	232	-	246	0	22	K.VALVYGQMNEPPGAR.M + Oxidation (M)
		2077.0310	2076.0237	2076.0197	0.0040	360	-	378	0	17	K.GIYPAVDPLDSTSTMLQPR.I + Oxidation (M)
		2311.1506	2310.1433	2310.1386	0.0048	53	-	73	0	96	R.DSVGQPINVACEVQQLLGNNR.V
		2724.3735	2723.3662	2723.3588	0.0074	110	-	134	0	35	R.IFNVLGEPVDNLGPVDTSTMSPIHR.S + Oxidation (M)
685	gi|237784029 Mass: 51182 Score: 320 Expect: 8.4e-027 Queries matched: 33															PGSC0003DMP400055787	PGSC0003DMT400083063	Ribulose 1,5-bisphosphate carboxylase/oxygenase large subunit
		ribulose-1,5-bisphosphate carboxylase/oxygenase large subunit [Grabowskia glauca]
		1465.8353	1464.8280	1464.7473	0.0807	129	-	141	0	66	K.TFQGPPHGIQVER.D
		1502.9279	1501.9206	1501.8439	0.0768	147	-	159	0	27	K.YGRPLLGCTIKPK.L
		1758.0867	1757.0794	1757.0199	0.0595	114	-	128	2	5	R.ALRLEDLRIPTAYVK.T
		2185.9900	2184.9827	2184.9745	0.0082	177	-	195	1	30	R.GGLDFTKDDENVNSQPFMR.W + Oxidation (M)
		2409.1772	2408.1699	2408.1900	-0.0200	4	-	23	1	94	K.LTYYTPEYQTKDTDILAAFR.V
691	gi|11182401 Mass: 52087 Score: 421 Expect: 6.7e-037 Queries matched: 32															PGSC0003DMP400055787	PGSC0003DMT400083063	Ribulose 1,5-bisphosphate carboxylase/oxygenase large subunit
		ribulose-1,5-bisphosphate carboxylase/oxygenase [Lycium carolinianum var. sandwicense]
		1187.5681	1186.5608	1186.6571	-0.0962	276	-	285	0	61	R.DNGLLLHIHR.A
		1465.6776	1464.6703	1464.7473	-0.0770	137	-	149	0	73	K.TFQGPPHGIQVER.D
		1502.7781	1501.7708	1501.8439	-0.0730	155	-	167	0	59	K.YGRPLLGCTIKPK.L
		1708.8223	1707.8150	1707.8692	-0.0542	137	-	151	1	11	K.TFQGPPHGIQVERDK.L
		2185.9810	2184.9737	2184.9745	-0.0008	185	-	203	1	28	R.GGLDFTKDDENVNSQPFMR.W + Oxidation (M)
		2409.2253	2408.2180	2408.1900	0.0281	12	-	31	1	91	K.LTYYTPEYQTKDTDILAAFR.V
697	gi|290586236 Mass: 26539 Score: 256 Expect: 2.1e-020 Queries matched: 21															PGSC0003DMP400055787	PGSC0003DMT400083063	Ribulose 1,5-bisphosphate carboxylase/oxygenase large subunit
		ribulose-1,5-bisphosphate carboxylase/oxygenase large subunit [Solanum laciniatum]
		1465.8341	1464.8268	1464.7473	0.0795	140	-	152	0	79	K.TFQGPPHGIQVER.D
		1502.9260	1501.9187	1501.8439	0.0749	158	-	170	0	19	K.YGRPLLGCTIKPK.L
		1758.0817	1757.0744	1757.0199	0.0545	125	-	139	2	13	R.ALRLEDLRIPTAYVK.T
		2185.9885	2184.9812	2184.9745	0.0067	188	-	206	1	15	R.GGLDFTKDDENVNSQPFMR.W + Oxidation (M)
		2409.1782	2408.1709	2408.1900	-0.0190	15	-	34	1	62	K.LTYYTPEYQTKDTDILAAFR.V
703	gi|17072810 Mass: 23675 Score: 262 Expect: 4.8e-019 Queries matched: 24 Frame: 2														gi|295355|gb|AAA65636.1| peroxidase [Solanum lycopersicum]	PGSC0003DMP400009359	PGSC0003DMT400013504	Peroxidase
		EST558327 potato roots Solanum tuberosum cDNA clone cPRO9C6 5' end, mRNA sequence													Score = 332 bits (852), Expect = 1e-89
		1030.7164	1029.7091	1029.5971	0.1120	66	-	74	0	15	K.FGIPNLTLR.G
		1264.6283	1263.6210	1263.5277	0.0933	37	-	45	0	6	R.MHFHDCFVR.G + Oxidation (M)
		1443.9222	1442.9149	1442.8357	0.0792	23	-	36	0	23	K.HIPNAPSLAAALIR.M
		1704.9076	1703.9003	1703.8478	0.0525	106	-	122	0	40	R.DSVVVTGGPSWSVPTGR.R + kynurenin (W)
		2286.1348	2285.1275	2285.1395	-0.0120	85	-	105	0	49	K.IIEDECPGVVSCADIVALVAR.D
		2425.3818	2424.3745	2424.4005	-0.0259	15	-	36	1	61	K.IILDYVHKHIPNAPSLAAALIR.M
707	gi|39820192 Mass: 34287 Score: 125 Expect: 2.4e-005 Queries matched: 15 Frame: 5														gi|255549002|ref|XP_002515557.1| conserved hypothetical protein [Ricinus communis]	PGSC0003DMP400050666	PGSC0003DMT400074806	Unidentified
		EST709292 potato abiotic stress cDNA library Solanum tuberosum cDNA clone POABL14 3' end, mRNA sequ													Score = 367 bits (942), Expect = 1e-99
		1447.7837	1446.7764	1446.6965	0.0799	196	-	206	0	4	R.IMFLSTYYHTR.S + Oxidation (M)
		1726.0361	1725.0288	1724.9784	0.0504	117	-	133	1	80	R.AIELVAGKESAIAQVAR.T
		2293.1262	2292.1189	2292.1307	-0.0118	207	-	227	0	14	R.SDDFVSLCGPVVDDVTLLSVR.T
	EG974229	1657.8700	1656.8627	1656.8009	0.0619	64	-	77	1	84	K.YIDSDHFSVPHGKR.A
		2279	SDDFSSICGPPLDDVSIISVR					DB-ENTRY			SDDFSSLCGPVLDDVKLLSVR
715
734	gi|1707878 Mass: 44648 Score: 88 Expect: 0.0015 Queries matched: 20															PGSC0003DMP400028766	PGSC0003DMT400042406	Aminomethyltransferase, mitochondrial
		RecName: Full=Aminomethyltransferase, mitochondrial; AltName: Full=Glycine cleavage system T protei
		2890.2952	2889.2879	2889.3562	-0.0683	336	-	362	1	18	R.SHSEIQDSNGQNIGEITSGGFSPCLKK.N
		1147.7200	1146.7127	1146.5822	0.1305	325	-	335	0	42	R.VGFFSSGPPPR.S
		1475.8608	1474.8535	1474.7602	0.0933	212	-	224	0	35	R.VLDINGAPCFLTR.T
		1303.8000	1302.7927	1302.6833	0.1094	324	-	335	1	24	R.RVGFFSSGPPPR.S
746	gi|39824305 Mass: 32397 Score: 169 Expect: 9.6e-010 Queries matched: 23 Frame: 1														gi|218138216|gb|ACK57683.1| peroxidase 4 [Litchi chinensis]	PGSC0003DMP400043522	PGSC0003DMT400064554	Peroxidase
		EST713405 potato abiotic stress cDNA library Solanum tuberosum cDNA clone POACA03 5' end, mRNA sequ													Score = 425 bits (1093), Expect = 3e-117
		1483.8550	1482.8477	1482.8154	0.0323	2	-	15	1	2	K.QIKDDVGQAAGLLR.L
		1758.9257	1757.9184	1757.8947	0.0237	85	-	101	0	48	R.DSVVLTGGPNYDVPLGR.K
		1814.8882	1813.8809	1813.8595	0.0215	213	-	227	1	28	R.QGLFTSDQDLYTDRR.T
		1887.0093	1886.0020	1885.9897	0.0123	85	-	102	1	10	R.DSVVLTGGPNYDVPLGRK.D
		1990.9360	1989.9287	1989.9254	0.0033	197	-	212	1	13	R.SPNVFDNKYYVDLMNR.Q + Oxidation (M)
		2193.0388	2192.0315	2192.0201	0.0114	65	-	84	0	30	R.IQDECGQVVSCSDITAIAAR.D
776	gi|26454627 Mass: 42297 Score: 238 Expect: 1.3e-018 Queries matched: 18															PGSC0003DMP400000968	PGSC0003DMT400001303	Formate dehydrogenase, mitochondrial
		RecName: Full=Formate dehydrogenase, mitochondrial; AltName: Full=NAD-dependent formate dehydrogena
		1593.8921	1592.8848	1592.8158	0.0691	189	-	204	1	19	R.AYDLEGKTVGTVGAGR.I
		1689.9065	1688.8992	1688.8457	0.0536	213	-	225	0	58	R.LKPFNCNLLYHDR.L
		2377.1152	2376.1079	2376.1202	-0.0123	326	-	346	0	4	R.YMPNQAMTPHISGTTIDAQLR.Y + 2 Oxidation (M)
		2484.2434	2483.2361	2483.2570	-0.0208	167	-	188	0	82	R.NFLPGHHQVINGEWNVAAIAHR.A + kynurenin (W)
		2513.2910	2512.2837	2512.3226	-0.0389	89	-	110	0	36	K.HIPDLHVLISTPFHPAYVTAER.I
		2849.3267	2848.3194	2848.3707	-0.0513	358	-	381	2	17	R.YFKGEDFPAENYIVKDGELAPQYR.-
777	gi|26454627 Mass: 42297 Score: 167 Expect: 1.7e-011 Queries matched: 19															PGSC0003DMP400000968	PGSC0003DMT400001303	Formate dehydrogenase, mitochondrial
		RecName: Full=Formate dehydrogenase, mitochondrial; AltName: Full=NAD-dependent formate dehydrogena
		1593.9121	1592.9048	1592.8158	0.0891	189	-	204	1	13	R.AYDLEGKTVGTVGAGR.I
		1689.9258	1688.9185	1688.8457	0.0729	213	-	225	0	60	R.LKPFNCNLLYHDR.L
		2377.1038	2376.0965	2376.1202	-0.0237	326	-	346	0	23	R.YMPNQAMTPHISGTTIDAQLR.Y + 2 Oxidation (M)
		2484.2317	2483.2244	2483.2570	-0.0325	167	-	188	0	39	R.NFLPGHHQVINGEWNVAAIAHR.A + kynurenin (W)
		2513.2854	2512.2781	2512.3226	-0.0445	89	-	110	0	16	K.HIPDLHVLISTPFHPAYVTAER.I
780	gi|56562181 Mass: 42352 Score: 52 Expect: 5.2 Queries matched: 15															PGSC0003DMP400000968	PGSC0003DMT400001303	Formate dehydrogenase, mitochondrial
		formate dehydrogenase [Solanum lycopersicum]
		1689.9209	1688.9136	1688.8457	0.0680	213	-	225	0	37	R.LKPFNCNLLYHDR.L
809	gi|22094840 Mass: 36795 Score: 74 Expect: 0.036 Queries matched: 17															PGSC0003DMP400030463	PGSC0003DMT400044944	Glyceraldehyde-3-phosphate dehydrogenase, cytosolic
		glyceraldehyde 3-phosphate dehydrogenase [Solanum tuberosum]
		1762.0435	1761.0362	1760.7794	0.2568	314	-	327	0	1	K.LVSWYDNEWGYSSR.V
		2145.0222	2144.0149	2143.9909	0.0240	276	-	295	0	54	K.GILGYTEDDVVSTDFVGDSR.S
	gi:47833210 Mass: 11292 Score: 102 Expect: 0.0085 Matches: 1 Frame: 3														gi|40716077|gb|AAR88661.1| fructose-bisphosphate aldolase [Pandanus amaryllifolius]
		EM_EST:CK325766; CK325766 pot 389 Potato subtractive library of up-regulated genes after PVYNTN infection Solanum tuberosum cDNA clone pot 389, mRNA sequence.													Score = 202 bits (513), Expect = 1e-50
		2083.1000	2082.0927	2082.0705	0.0222	16	-	35	0	86	K.IGATEPSELSIQQNAQGLAR.Y
		2494.3400	2493.3327	2493.3551	-0.0223	12	-	35	1	78	R.AVLKIGATEPSELSIQQNAQGLAR.Y
826	gi|82621108 Mass: 42512 Score: 593 Expect: 4.2e-054 Queries matched: 30															PGSC0003DMP400038231	PGSC0003DMT400056871	Phosphoglycerate kinase
		phosphoglycerate kinase-like [Solanum tuberosum]
		1934.0074	1933.0001	1932.9693	0.0308	139	-	156	0	139	K.LASLADLYVNDAFGTAHR.A
		2062.0911	2061.0838	2061.0643	0.0196	138	-	156	1	148	K.KLASLADLYVNDAFGTAHR.A
		2460.2900	2459.2827	2459.3059	-0.0232	180	-	203	0	93	K.ELDYLVGAVSNPQKPFAAIVGGSK.V
		2577.2649	2576.2576	2576.2870	-0.0294	20	-	41	1	32	R.VFVRVDLNVPLDDNFNITDDTR.I
		3079.4727	3078.4654	3078.5542	-0.0888	95	-	123	0	102	K.MANDSIGPEVENLVAELPEGGVVLLENVR.F + Oxidation (M)
	gi|83268204	1901.9629	1900.9556	1900.9206	0.0350	57	-	71	3	67	R.FYKEEEKNDPEFAKK.L
	gi|82623391	2344.2625	2343.2552	2343.2685	-0.0133	262	-	284	1	67	K.GVSLLLPTDVVIADKFAADANSK.I
		2670.2773	2669.2700	2669.3105	-0.0405	233	-	257	1	49	K.AQGYAVGSSLVEEDKLDLATSLMEK.A + Oxidation (M)
828	gi|4383979 Mass: 18912 Score: 227 Expect: 1.5e-015 Queries matched: 10 Frame: 2														gi|5738376|emb|CAA17126.2| N-acetylornithine deacetylase-like protein, fragment	PGSC0003DMP400030587	PGSC0003DMT400045152	Acetylornithine deacetylase
		EST246947 tomato ovary, TAMU Solanum lycopersicum cDNA clone cLED17J16, mRNA sequence													Score = 272 bits (695), Expect = 1e-71
		1118.6726	1117.6653	1117.5767	0.0886	72	-	80	0	33	K.YVLPDENIR.G
		2149.0496	2148.0423	2148.0698	-0.0275	49	-	66	1	39	K.LQEYVDDLNANIEKLDTR.G
		2277.1375	2276.1302	2276.1648	-0.0346	48	-	66	2	65	K.KLQEYVDDLNANIEKLDTR.G
		2393.2532	2392.2459	2392.2525	-0.0066	109	-	130	0	75	K.ATEEVVGYVEPYSITGSLPLIR.D
833
834	gi|257815169 Mass: 36762 Score: 147 Expect: 1.7e-009 Queries matched: 19															PGSC0003DMP400046827	PGSC0003DMT400069357	NAD-dependent glyceraldehyde 3-P dehydrogenase
		NAD-dependent glyceraldehyde 3-P dehydrogenase [Solanum chacoense]
		1677.0359	1676.0286	1675.9660	0.0626	68	-	82	0	8	K.TLLFGEKPVTVFGIR.N
		1740.8060	1739.7987	1739.7461	0.0527	312	-	325	0	15	K.LVSWYDNEMGYSTR.V + Oxidation (M); kynurenin (W)
		2186.0315	2185.0242	2185.0174	0.0068	274	-	293	0	82	K.GILGYTEDDVVSTDFIGDNR.S
842	gi:283961275 Mass: 15904 Score: 72 Expect: 8.4 Matches: 1 Frame: 3														gi|224098890|ref|XP_002334526.1| predicted protein [Populus trichocarpa]	PGSC0003DMP400012850	PGSC0003DMT400018701	GDSL-lipase 1
		EM_EST:GW329002; GW329002 AAFB_UP_012_G12_08SEP2004_084 AAFB Artemisia annua cDNA, mRNA sequence.													Score = 156 bits (394), Expect = 1e-36
		1836.8984	1835.8911	1835.8479	0.0433	63	-	79	0	72	R.ANYPPYGIDFPDGPTGR.F
	gi|39832492 Mass: 28203 Score: 71 Expect: 5.6 Queries matched: 14 Frame: 5														gi|296081863|emb|CBI20868.3| unnamed protein product [Vitis vinifera]
		EST721592 potato abiotic stress cDNA library Solanum tuberosum cDNA clone POADN87 3' end, mRNA sequ													Score = 313 bits (803), Expect = 1e-83
		2137.9934	2136.9861	2136.9599	0.0262	15	-	33	0	56	R.YGDGPENELPLEVNGDYTR.D
847	gi|22094840 Mass: 36795 Score: 167 Expect: 1.7e-011 Queries matched: 20															PGSC0003DMP400030463	PGSC0003DMT400044944	Glyceraldehyde-3-phosphate dehydrogenase, cytosolic
		glyceraldehyde 3-phosphate dehydrogenase [Solanum tuberosum]
		1074.6167	1073.6094	1073.6345	-0.0251	6	-	15	1	16	K.IKIGINGFGR.I
		1781.7655	1780.7582	1780.7692	-0.0110	314	-	327	0	(3)	K.LVSWYDNEWGYSSR.V + kynurenin (W); Oxidation (HW)
		1797.7651	1796.7578	1796.7642	-0.0063	314	-	327	0	(0)	K.LVSWYDNEWGYSSR.V + DOUBLE Ox (W); kynurenin (W)
		2145.0002	2143.9929	2143.9909	0.0020	276	-	295	0	109	K.GILGYTEDDVVSTDFVGDSR.S
		1769.7679	1768.7606	1768.7692	-0.0086	314	-	327	0	47	K.LVSWYDNEWGYSSR.V + 2 kynurenin (W)
848	gi|3850621 Mass: 42303 Score: 178 Expect: 1.3e-012 Queries matched: 15															PGSC0003DMP400046718	PGSC0003DMT400069189	NAD dependent epimerase/dehydratase
		putative RNA binding protein [Arabidopsis thaliana]
		1187.7302	1186.7229	1186.6094	0.1135	72	-	81	0	52	K.EGHQVTLFTR.G
		1641.0135	1640.0062	1639.9409	0.0653	68	-	81	1	52	R.ILVKEGHQVTLFTR.G
		1654.8827	1653.8754	1653.8150	0.0604	287	-	301	0	49	K.AGGFPEPEIVHYNPK.E
	CK265260	2468.1355	2467.1282	2467.1503	-0.0220	114	-	136	1	57	R.GKAPISQQLPGESDQDYADFSSK.L
		1844.9108	1843.9035	1843.8587	0.0448	152	-	168	0	54	K.SSLSAEGYDVVYDINGR.E
855	gi|10720247 Mass: 50897 Score: 181 Expect: 6.7e-013 Queries matched: 19															PGSC0003DMP400033265	PGSC0003DMT400049256	Ribulose bisphosphate carboxylase/oxygenase activase, chloroplastic
		RecName: Full=Ribulose bisphosphate carboxylase/oxygenase activase, chloroplastic; Short=RA; Short=
		1120.7114	1119.7041	1119.6036	0.1005	209	-	217	1	8	R.YREAAEIIR.K
		1868.9875	1867.9802	1867.9468	0.0334	332	-	348	0	125	K.IVDSFPGQSIDFFGALR.A
		1344.7200	1343.7127	1343.6258	0.0869	302	-	311	1	39	K.FYWAPTREDR.I + Trp->Kynurenin (W)
	gi|9249260 Mass: 13683 Score: 135 Queries matched: 2 Frame: 2														gi|129640|sp|P07745.1|PAT0_SOLTU RecName: Full=Patatin; AltName: Full=Potato tuber protein;
		EST343787 potato stolon, Cornell University Solanum tuberosum cDNA clone cSTA8B17, mRNA sequence													Score = 187 bits (475), Expect = 4e-46
		2755.3745	2754.3672	2754.4187	-0.0515	47	-	71	1	103	K.GIIPGTILEFLEGQLQDVDNNKDAR.L
		1028.6443	1027.6370	1027.5378	0.0992	107	-	114	0	32	K.DIVPFYFK.Y
856	gi|10720247 Mass: 50897 Score: 204 Expect: 3.3e-015 Queries matched: 24															PGSC0003DMP400033265	PGSC0003DMT400049256	Ribulose bisphosphate carboxylase/oxygenase activase, chloroplastic
		RecName: Full=Ribulose bisphosphate carboxylase/oxygenase activase, chloroplastic; Short=RA; Short=
		1868.9738	1867.9665	1867.9468	0.0197	332	-	348	0	110	K.IVDSFPGQSIDFFGALR.A
		1313.7200	1312.7127	1312.6598	0.0529	171	-	180	1	34	K.SFQCELVFRK.M
		1185.6361	1184.6288	1184.5648	0.0640	171	-	179	0	50	K.SFQCELVFR.K
	gi|111162643	2007.0500	2006.0427	2006.0255	0.0172	73	-	89	1	41	K.LLGYGNMLVQEQENVKR.V + Oxidation (M)
	gi|26892040 Mass: 47619 Score: 111 Expect: 6.7e-006 Queries matched: 20
		putative plastidic glutamine synthetase [Spiraea nipponica]
		1626.8051	1625.7978	1625.7546	0.0433	337	-	350	1	88	R.HKEHISAYGEGNER.R
		1782.8909	1781.8836	1781.8557	0.0280	337	-	351	2	36	R.HKEHISAYGEGNERR.L
858
861		gi|82621108 Mass: 42512 Score: 329 Expect: 1.1e-027 Queries matched: 25
		phosphoglycerate kinase-like [Solanum tuberosum]
		1934.0088	1933.0015	1932.9693	0.0322	139	-	156	0	140	K.LASLADLYVNDAFGTAHR.A
		2062.0925	2061.0852	2061.0643	0.0210	138	-	156	1	104	K.KLASLADLYVNDAFGTAHR.A
		2577.2590	2576.2517	2576.2870	-0.0353	20	-	41	1	23	R.VFVRVDLNVPLDDNFNITDDTR.I
		1901.9600	1900.9527	1900.8843	0.0685	197	-	211	2	57	R.FYKEEEKNDPEFAQK.L
862	gi|125658231 Mass: 12908 Score: 86 Expect: 0.0019 Queries matched: 8															PGSC0003DMP400026753	PGSC0003DMT400039449	Glyceraldehyde-3-phosphate dehydrogenase
		glyceraldehyde 3-phosphate dehydrogenase [Ficus benjamina]
		2145.0010	2143.9937	2143.9909	0.0028	103	-	122	0	64	K.GILGYTEDDVVSTDFVGDSR.-
	gi|306755783	1769.7400	1768.7327	1768.7693	-0.0365	34	-	47	0	31	R.LVSWYDNEWGYSSR.- + 2 Trp->Kynurenin (W)
	gi|261724533 Mass: 21316 Score: 98 Expect: 0.013 Queries matched: 12 Frame: 2														gi|255542956|ref|XP_002512541.1| NAD dependent epimerase/dehydratase, putative
		FS099071 library TVL Solanum torvum cDNA clone TVL02J10 5', mRNA sequence													Score = 276 bits (705), Expect = 1e-72
		1187.5250	1186.5177	1186.6094	-0.0917	88	-	97	0	8	K.EGHQVTLFTR.G
		1844.8270	1843.8197	1843.8587	-0.0390	136	-	152	0	48	R.SSLSAEGYDVVYDINGR.E
	gi|2765081	1640.8900	1639.8827	1639.9410	-0.0583	72	-	85	1	56	R.ILVKEGHQVTLFTR.G
871	gi|211906450 Mass: 42294 Score: 206 Expect: 2.1e-015 Queries matched: 17															PGSC0003DMP400038231	PGSC0003DMT400056871	Phosphoglycerate kinase
		phosphoglycerate kinase [Gossypium hirsutum]
		1072.7441	1071.7368	1071.6440	0.0928	75	-	83	0	26	K.YSLKPLVPR.L
		1934.0011	1932.9938	1932.9693	0.0245	138	-	155	0	96	K.LASLADLYVNDAFGTAHR.A
		2062.0852	2061.0779	2061.0643	0.0137	137	-	155	1	53	K.KLASLADLYVNDAFGTAHR.A
	gi|10720247 Mass: 50897 Score: 148 Expect: 1.3e-009 Queries matched: 17
		RecName: Full=Ribulose bisphosphate carboxylase/oxygenase activase, chloroplastic; Short=RA; Short=
		1313.7405	1312.7332	1312.6597	0.0735	171	-	180	1	12	K.SFQCELVFRK.M
		1868.9856	1867.9783	1867.9468	0.0315	332	-	348	0	99	K.IVDSFPGQSIDFFGALR.A
882	gi|13613816 Mass: 22488 Score: 108 Expect: 0.0012 Queries matched: 14 Frame: 3														gi|255561759|ref|XP_002521889.1| eukaryotic translation initiation factor 3 subunit, putative	PGSC0003DMP400016287	PGSC0003DMT400023872	Eukaryotic translation initiation factor 3 subunit
		EST494354 cSTS Solanum tuberosum cDNA clone cSTS11A8 5' sequence, mRNA sequence													Score = 342 bits (876), Expect = 2e-92
		1648.7971	1647.7898	1647.7277	0.0621	49	-	62	0	17	K.DHTPTVWFADNGER.L + kynurenin (W)
		2368.2212	2367.2139	2367.2281	-0.0142	145	-	166	1	54	R.ISEDPSEQISESVLVLKGPQGR.I
	GR057722	1689.8926	1688.8853	1688.8311	0.0543	183	-	195	1	52	R.LHHFDQDYFNIKI.-
	gi|1705808 Mass: 34577 Score: 61 Expect: 0.68 Queries matched: 9
		RecName: Full=Endochitinase 2; Flags: Precursor
		1832.8920	1831.8847	1831.8423	0.0424	180	-	195	0	37	R.GPIQISHNYNYGPCGR.A
		2094.9600	2093.9527	2093.9259	0.0268	287	-	305	0	57	R.YCGILGVSPGDNLDCGNQR.S
903	gi|122201874 Mass: 42626 Score: 151 Expect: 6.7e-010 Queries matched: 17															PGSC0003DMP400015381	PGSC0003DMT400022567	Patatin group A-3
		RecName: Full=Patatin-12; Flags: Precursor
		1031.5992	1030.5919	1030.4944	0.0975	312	-	319	0	45	R.HSQNNYLR.V
		1437.7581	1436.7508	1436.6783	0.0725	358	-	369	1	34	K.DSPETYEEALKR.F
		1977.0502	1976.0429	1976.0214	0.0215	353	-	369	2	39	K.KPVSKDSPETYEEALKR.F
		2314.2241	2313.2168	2313.2328	-0.0160	139	-	159	1	4	K.LGETRVHQALTEVAISSFDIK.T
signal of 23 amino acids predicted why do we observe 49?	gi|129640	1875.9600	1874.9527	1874.9122	0.0405	50	-	65	1	29	E.FLEGQLQEVDNNKDAR.L
		2782.4200	2781.4127	2785.5378	-4.1251	143	-	167	1	41	R.VHQALTEVAISSFDIKTNKPVIFTK.S
	gi|10720247 Mass: 50897 Score: 115 Expect: 2.7e-006 Queries matched: 14
		RecName: Full=Ribulose bisphosphate carboxylase/oxygenase activase, chloroplastic; Short=RA; Short=
		1868.9856	1867.9783	1867.9468	0.0315	332	-	348	0	85	K.IVDSFPGQSIDFFGALR.A
		1185.6700	1184.6627	1184.5648	0.0979	171	-	179	0	21	K.SFQCELVFR.K
906	gi|21388546 Mass: 35867 Score: 580 Expect: 8.4e-053 Queries matched: 24															PGSC0003DMP400021915	PGSC0003DMT400032266	Malate dehydrogenase
		putative mitochondrial NAD-dependent malate dehydrogenase [Solanum tuberosum]
		1557.9391	1556.9318	1556.8522	0.0797	221	-	234	1	92	K.ANLSNEEIVALTKR.T
		1590.9956	1589.9883	1589.9140	0.0743	94	-	109	0	91	K.ALEGADIVIIPAGVPR.K
		2005.0664	2004.0591	2004.0462	0.0130	110	-	127	1	2	R.KPGMTRDDLFNINAGIVK.S + Oxidation (M)
		2158.1333	2157.1260	2157.1139	0.0121	163	-	181	2	10	K.AGTYDEKKLFGVTMLDVVR.A + Oxidation (M)
		2941.5632	2940.5559	2940.6436	-0.0876	192	-	220	0	67	K.VNVAEVNLPVVGGHAGITILPLFSQATPK.A
		2980.4790	2979.4717	2979.5665	-0.0947	51	-	79	0	149	K.LNPLVSSLSLYDIAGTPGVAADVSHINTR.S
		3021.5161	3020.5088	3020.6181	-0.1093	80	-	109	1	115	R.SEVVGFAGEEQLGKALEGADIVIIPAGVPR.K
916	gi|1705809 Mass: 34746 Score: 290 Expect: 8.4e-024 Queries matched: 15															PGSC0003DMP400046623	PGSC0003DMT400069033	Endochitinase 2
		RecName: Full=Endochitinase 3; Flags: Precursor
		1832.8849	1831.8776	1831.8423	0.0353	182	-	197	0	77	R.GPIQISHNYNYGPCGR.A
		2094.9448	2093.9375	2093.9258	0.0117	289	-	307	0	108	R.YCGILGVSPGDNLDCGNQR.S
		2251.0386	2250.0313	2250.0269	0.0044	288	-	307	1	19	R.RYCGILGVSPGDNLDCGNQR.S
		2946.3037	2945.2964	2945.3619	-0.0655	93	-	120	0	73	K.NNFYSYNAFISAAGSFPGFGTTGDITAR.K
917	gi|122217722 Mass: 41346 Score: 148 Expect: 1.3e-009 Queries matched: 9															PGSC0003DMP400015381	PGSC0003DMT400022567	Patatin group A-3
		RecName: Full=Patatin-1-Kuras 2; Flags: Precursor
		1204.7069	1203.6996	1203.5884	0.1113	225	-	235	0	12	R.AQEDPAFASIR.S
		1360.7882	1359.7809	1359.6895	0.0915	224	-	235	1	14	R.RAQEDPAFASIR.S
		1757.9934	1756.9861	1756.9359	0.0502	132	-	147	0	109	R.VHQALTEVAISSFDIK.T
	gi|122201874	1437.7814	1436.7741	1436.6783	0.0958	358	-	369	1	23	K.DSPETYEEALKR.F
	BF153654	1875.9617	1874.9544	1874.9122	0.0422	1	-	16	1	80	-.FLEGQLQEVDNNKDAR.L
919	gi|149390653 Mass: 24945 Score: 156 Expect: 2.1e-010 Queries matched: 10															PGSC0003DMP400001053	PGSC0003DMT400001421	Peptidyl-prolyl cis-trans isomerase
		peptidyl-prolyl cis-trans isomerase [Oryza sativa Indica Group]
		1458.7568	1457.7495	1457.6795	0.0700	137	-	149	0	1	K.LPFNAFGTMAMAR.D + 2 Oxidation (M)
		1619.8447	1618.8374	1618.7773	0.0601	35	-	47	1	1	K.IKDNPNLEDCVFR.I
		1846.9872	1845.9799	1845.9407	0.0393	33	-	47	2	7	K.VKIKDNPNLEDCVFR.I
		2276.1863	2275.1790	2275.1848	-0.0057	48	-	68	0	133	R.IVLDGYNAPVTAGNFLDLVER.K
	gi|255552604	2820.2749	2819.2676	2819.3249	-0.0573	319	-	345	1	94	R.ADGFVVQTGDPEGPAEGFIDPSTEKTR.T
in agreement with the predicted transitpeptide in gi:75266250		1646.0600	1645.0527	1644.9927	0.0601	121	-	136	1	97	S.VLISGPPIKDPGALLR.Y
	AI780042	1619.8447	1618.8374	1618.7773	0.0601	6	-	18	1	52	K.VKDNPNLEECVFR.I
920		gi|21388546 Mass: 35867 Score: 336 Expect: 2.1e-028 Queries matched: 22
		putative mitochondrial NAD-dependent malate dehydrogenase [Solanum tuberosum]
		1557.9241	1556.9168	1556.8522	0.0647	221	-	234	1	89	K.ANLSNEEIVALTKR.T
		1590.9779	1589.9706	1589.9140	0.0566	94	-	109	0	76	K.ALEGADIVIIPAGVPR.K
		2158.1282	2157.1209	2157.1139	0.0070	163	-	181	2	30	K.AGTYDEKKLFGVTMLDVVR.A + Oxidation (M)
		2980.5100	2979.5027	2979.5665	-0.0637	51	-	79	0	65	K.LNPLVSSLSLYDIAGTPGVAADVSHINTR.S
		3021.5513	3020.5440	3020.6181	-0.0741	80	-	109	1	32	R.SEVVGFAGEEQLGKALEGADIVIIPAGVPR.K
921	gi|122217722 Mass: 41346 Score: 85 Expect: 0.0025 Queries matched: 8															PGSC0003DMP400015381	PGSC0003DMT400022567	Patatin group A-3
		RecName: Full=Patatin-1-Kuras 2; Flags: Precursor
		1204.6902	1203.6829	1203.5884	0.0946	225	-	235	0	50	R.AQEDPAFASIR.S
		1360.7721	1359.7648	1359.6895	0.0754	224	-	235	1	26	R.RAQEDPAFASIR.S
	gi|83026402	1437.7700	1436.7627	1436.6783	0.0844	103	-	114	1	38	K.DSPETYEEALKR.F
	gi|129640	1875.9500	1874.9427	1874.9122	0.0305	50	-	65	1	125	E.FLEGQLQEVDNNKDAR.L
	gi|224680925 Mass: 27000 Score: 107 Expect: 0.0015 Queries matched: 13 Frame: 1														gi|23198434|gb|AAM94337.2| phosphoribulokinase precursor [Oryza sativa Indica Group]
		KS17037D03 KS17 Capsicum annuum cDNA, mRNA sequence													Score = 437 bits (1124), Expect = 8e-121
		1462.8690	1461.8617	1461.7939	0.0678	186	-	197	1	45	K.IRDLYEQIVASR.A
		2207.0920	2206.0847	2206.0806	0.0041	165	-	185	0	34	K.HADFPGSNNGTGFFQTIVGLK.I
		2476.1550	2475.1477	2475.1528	-0.0051	82	-	102	0	42	K.NFNPVYLFDEGSTISWIPCGR.K + kynurenin (W)
925	gi|5726641 Mass: 52306 Score: 97 Expect: 0.00016 Queries matched: 13															PGSC0003DMP400014071	PGSC0003DMT400020654	Cysteine protease
		cysteine protease TDI-65 [Solanum lycopersicum]
		2394.2163	2393.2090	2393.2239	-0.0149	263	-	284	1	80	K.AVAHQPVSIALEAGGRDFQHYK.S
		1575.9260	1574.9187	1574.8529	0.0658	263	-	278	0	44	K.AVAHQPVSIALEAGGR.D
	gi|224695667 Mass: 23549 Score: 115 Expect: 0.00024 Queries matched: 14 Frame: 3														gi|23198434|gb|AAM94337.2| phosphoribulokinase precursor [Oryza sativa Indica Group]
		KS26052E05 KS26 Capsicum annuum cDNA, mRNA sequence													Score = 437 bits (1124), Expect = 8e-121
		1462.8717	1461.8644	1461.7939	0.0705	170	-	181	1	50	K.IRDLYEQIVASR.A
		2207.0911	2206.0838	2206.0806	0.0032	149	-	169	0	26	K.HADFPGSNNGTGFFQTIVGLK.I
	AW092022	1700.9200	1699.9127	1699.8603	0.0524	25	-	38	0	34	K.ILVIEGLHPMYDER.V + Oxidation (M)
	gi|122217722 Mass: 41346 Score: 70 Expect: 0.094 Queries matched: 10
		RecName: Full=Patatin-1-Kuras 2; Flags: Precursor
		1204.6947	1203.6874	1203.5884	0.0991	225	-	235	0	41	R.AQEDPAFASIR.S
		1360.7739	1359.7666	1359.6895	0.0772	224	-	235	1	14	R.RAQEDPAFASIR.S
	gi|129640	1875.9600	1874.9527	1874.9122	0.0405	50	-	65	1	110	E.FLEGQLQEVDNNKDAR.L
926	gi|118145 Mass: 38659 Score: 78 Expect: 0.014 Queries matched: 11															PGSC0003DMP400014071	PGSC0003DMT400020654	Cysteine protease
		RecName: Full=Low-temperature-induced cysteine proteinase; Flags: Precursor
		2394.2112	2393.2039	2393.2239	-0.0200	143	-	164	1	63	K.AVAHQPVSIALEAGGRDFQHYK.S
		1575.9300	1574.9227	1574.8529	0.0698	143	-	158	0	28	K.AVAHQPVSIALEAGGR.D
	gi|129640 Mass: 42577 Score: 83 Expect: 0.0096 Matches: 1
		RecName: Full=Patatin; AltName: Full=Potato tuber protein; Flags: Precursor
		1875.9600	1874.9527	1874.9122	0.0405	50	-	65	1	82	E.FLEGQLQEVDNNKDAR.L
		1360.7700	1359.7627	1359.6895	0.0732	235	-	246	1	23	R.RAQEDPAFASIR.S
	gi|21912927 Mass: 30103 Score: 54 Expect: 3.2 Queries matched: 4
		thioredoxin peroxidase [Nicotiana tabacum]
		1558.9269	1557.9196	1557.8514	0.0682	187	-	200	0	57	K.SYNVLIPDQGIALR.G
927	gi|122217722 Mass: 41346 Score: 200 Expect: 8.4e-015 Queries matched: 11															PGSC0003DMP400015381	PGSC0003DMT400022567	Patatin group A-3
		RecName: Full=Patatin-1-Kuras 2; Flags: Precursor
		1204.7086	1203.7013	1203.5884	0.1130	225	-	235	0	60	R.AQEDPAFASIR.S
		1360.7937	1359.7864	1359.6895	0.0970	224	-	235	1	40	R.RAQEDPAFASIR.S
		1464.7941	1463.7868	1463.6892	0.0976	346	-	357	1	30	K.DNPETYEEALKR.F
		2004.0667	2003.0594	2003.0323	0.0271	341	-	357	2	58	K.KPVSKDNPETYEEALKR.F
	gi|129640	1875.9600	1874.9527	1874.9122	0.0405	50	-	65	1	134	E.FLEGQLQEVDNNKDAR.L
928	gi|166863980 Mass: 13908 Score: 67 Expect: 0.19 Queries matched: 6															PGSC0003DMP400026753	PGSC0003DMT400039449	Glyceraldehyde-3-phosphate dehydrogenase
		glyceraldehyde 3-phosphate dehydrogenase [Actinidia chinensis]
		2145.0125	2144.0052	2143.9909	0.0143	103	-	122	0	49	K.GILGYTEDDVVSTDFVGDSR.S
	gi|129640 Mass: 42577 Score: 74 Expect: 0.033 Matches: 1
		RecName: Full=Patatin; AltName: Full=Potato tuber protein; Flags: Precursor
		1875.9600	1874.9527	1874.9122	0.0405	50	-	65	1	74	E.FLEGQLQEVDNNKDAR.L
	gi|1419094 Mass: 39380 Score: 57 Expect: 1.8 Queries matched: 9
		glutamine synthetase [Nicotiana tabacum]
		1610.8331	1609.8258	1609.7596	0.0662	277	-	290	1	33	R.HKEHIAAYGEGNER.R
		1766.9182	1765.9109	1765.8607	0.0502	277	-	291	2	5	R.HKEHIAAYGEGNERR.L
		2602.2444	2601.2371	2601.2679	-0.0308	85	-	107	1	17	R.GNNILVICDCYTPAGEPIPTNKR.H
932
937	gi|38605155 Mass: 34274 Score: 177 Expect: 1.7e-012 Queries matched: 29															PGSC0003DMP400042888	PGSC0003DMT400063689	xyloglucan endotransglucosylase/hydrolase 1
		RecName: Full=Probable xyloglucan endotransglucosylase/hydrolase 1; Short=LeXTH1; Flags: Precursor
		1147.7408	1146.7335	1146.6185	0.1150	27	-	35	0	14	R.RPVDVPFWK.N + kynurenin (W)
		1495.8464	1494.8391	1494.7579	0.0812	252	-	263	1	27	K.AFQDLDALQYRR.L
		1686.8875	1685.8802	1685.8083	0.0719	283	-	296	2	21	R.YPVPPPECTKDRDI.-
		1339.7637	1338.7564	1338.6568	0.0996	252	-	262	0	40	K.AFQDLDALQYR.R
	gi|39820293	1505.8774	1504.8701	1504.7885	0.0816	26	-	39	0	52	K.FLNGGATTDLILDR.S
942	gi|1706545 Mass: 36159 Score: 52 Expect: 5.4 Queries matched: 18															PGSC0003DMP400062364	PGSC0003DMT400090689	Glucan endo-1,3-beta-glucosidase, basic isoform 2
		RecName: Full=Glucan endo-1,3-beta-glucosidase, basic isoform 3; AltName: Full=(1->3)-beta-glucan e
		1354.8226	1353.8153	1353.7081	0.1072	147	-	157	0	4	R.WFTDPIVGFLR.D + kynurenin (W)
		1453.8489	1452.8416	1452.7473	0.0943	23	-	35	0	12	R.LYDPNHGALNALR.G
951	gi|224676108 Mass: 21463 Score: 144 Expect: 3e-006 Queries matched: 11 Frame: 6														gi|255568816|ref|XP_002525379.1| alcohol dehydrogenase, putative [Ricinus communis]	PGSC0003DMP400053992	PGSC0003DMT400079606	Alcohol dehydrogenase
		KS14032B11 KS14 Capsicum annuum cDNA, mRNA sequence													Score = 229 bits (583), Expect = 2e-58
		1743.0118	1742.0045	1741.9362	0.0683	56	-	73	0	30	K.EGGSVVVLTGAVTPPGFR.F
		2041.1707	2040.1634	2040.1367	0.0268	53	-	73	1	9	K.AVKEGGSVVVLTGAVTPPGFR.F
		2145.0657	2144.0584	2144.0578	0.0007	103	-	121	1	82	K.GPFPFDKVVDAFSYLETGR.A
958	gi|15226167 Mass: 32682 Score: 99 Expect: 0.00012 Queries matched: 18															PGSC0003DMP400051744	PGSC0003DMT400076389	30S ribosomal protein S5, chloroplastic
		ribosomal protein S5 family protein [Arabidopsis thaliana]
		1122.6350	1121.6277	1121.5427	0.0851	295	-	303	0	9	R.GIPMEELWK.- + Oxidation (M); kynurenin (W)
		1271.7334	1270.7261	1270.6378	0.0884	264	-	275	0	18	K.QLGSNNALNNAR.A
		2712.3652	2711.3579	2711.4023	-0.0444	250	-	275	1	46	R.IVLEMAGVENALGKQLGSNNALNNAR.A + Oxidation (M)
		1823.9164	1822.9091	1822.8750	0.0341	16	-	31	1	52	K.YLTFPHRSEGDFGAAR.V
		1093.6229	1092.6156	1092.5199	0.0957	87	-	95	0	39	R.QFSEVAQER.G
970
985	gi|42795466 Mass: 33841 Score: 79 Expect: 0.012 Queries matched: 11															PGSC0003DMP400037085	PGSC0003DMT400055138	Xyloglucan endotransglucosylase-hydrolase XTH7
		xyloglucan endotransglucosylase-hydrolase XTH7 [Solanum lycopersicum]
		1835.9042	1834.8969	1834.8995	-0.0026	57	-	73	0	59	R.GIQLILDQNSGCGFASR.S
		2505.2566	2504.2493	2504.2407	0.0086	121	-	142	2	26	R.TGQPYTVQTNVYVHGKGDKEQR.V
	SIGNAL PEPTIDE AS PREDICTED BY sIGNALp	1222.6500	1221.6427	1221.6506	-0.0079	32	-	41	0	22	A.RPATFLQDFK.I
	gi|515358 Mass: 29403 Score: 60 Expect: 0.92 Queries matched: 13
		36kDa porin I [Solanum tuberosum]
		1439.7609	1438.7536	1438.7681	-0.0144	237	-	248	0	31	K.ASALIQHEWRPK.S + kynurenin (W)
		1467.7595	1466.7522	1466.7630	-0.0108	237	-	248	0	(5)	K.ASALIQHEWRPK.S + DOUBLE Ox (W)
		1280.6700	1279.6627	1279.6813	-0.0185	92	-	102	0	40	K.TIFSFVVPDQK.S
1038	gi|61969078 Mass: 35442 Score: 201 Expect: 6.7e-015 Queries matched: 25															PGSC0003DMP400006368	PGSC0003DMT400009192	Chloroplast ferredoxin-NADP+ oxidoreductase
		putative ferredoxin-NADP reductase [Solanum peruvianum]
		1521.8613	1520.8540	1520.7735	0.0805	242	-	254	1	50	K.APENFRLDFAVSR.E
		1778.9688	1777.9615	1777.9111	0.0505	240	-	254	2	19	K.EKAPENFRLDFAVSR.E
		1961.0461	1960.0388	1960.0087	0.0301	179	-	197	0	24	K.DPNATVIMLATGTGIAPFR.S + Oxidation (M)
		2574.2813	2573.2740	2573.3159	-0.0418	113	-	136	2	59	R.LYSIASSALGDFGDSKTVSLCVKR.L
	EG364954	1269.7162	1268.7089	1268.6037	0.1053	279	-	288	1	35	K.KAEQWNVEVY.- + kynurenin (W)
1047	gi|3378208 Mass: 35894 Score: 147 Expect: 1.7e-009 Queries matched: 22															PGSC0003DMP400030948	PGSC0003DMT400045665	Annexin p34
		annexin p34 [Solanum lycopersicum]
		1023.5787	1022.5714	1022.4668	0.1046	158	-	166	0	17	R.YGGDEVDLR.L
		1408.8191	1407.8118	1407.7180	0.0938	102	-	113	0	16	K.SNFVLVEIACTR.S
		1576.8610	1575.8537	1575.7780	0.0757	219	-	231	0	45	K.QLEDEDEFVALLR.A
		1720.9637	1719.9564	1719.8984	0.0581	236	-	249	0	2	K.GLVYPEHYFVEVLR.D
		1857.9021	1856.8948	1856.8653	0.0296	132	-	147	1	42	K.SLEEDVAYHTTGDHRK.L
1053	gi|74483947 Mass: 31704 Score: 109 Expect: 1.1e-005 Queries matched: 15															PGSC0003DMP400010955	PGSC0003DMT400015799	Ascorbate peroxidase
		cytosolic ascorbate peroxidase isoform 4 [Solanum lycopersicum]
		1351.7296	1350.7223	1350.6204	0.1019	37	-	48	0	23	R.LAWHDAGTYDAK.S + kynurenin (W)
		1441.8545	1440.8472	1440.7513	0.0959	134	-	145	1	(17)	K.QGVPHLKDVFYR.M + Pyro-glu (N-term Q)
		1458.8754	1457.8681	1457.7779	0.0902	134	-	145	1	40	K.QGVPHLKDVFYR.M
		2399.1169	2398.1096	2398.1261	-0.0164	51	-	73	1	30	K.TGGPNGSIRNEEEFTHGANNGLK.I
1076
1081	gi|261479968 Mass: 28851 Score: 113 Expect: 0.00038 Queries matched: 13 Frame: 6														gi|195622012|gb|ACG32836.1| membrane-associated 30 kDa protein [Zea mays]	PGSC0003DMP400028350	PGSC0003DMT400041833	Membrane-associated 30 kDa protein, chloroplastic
		LH__Ea0017O12.f LH_Ea Solanum habrochaites cDNA, mRNA sequence													Score = 211 bits (538), Expect = 6e-53
		2349.1394	2348.1321	2348.1495	-0.0174	134	-	153	1	61	R.SSSPLQFQDSEIEKELNELR.R
		2505.2212	2504.2139	2504.2506	-0.0367	134	-	154	2	30	R.SSSPLQFQDSEIEKELNELRR.R
1086	gi|77999287 Mass: 27196 Score: 62 Expect: 0.55 Queries matched: 11															PGSC0003DMP400010984	PGSC0003DMT400015849	Proteasome subunit alpha type
		proteasome-like protein alpha subunit [Solanum tuberosum]
		1634.8765	1633.8692	1633.8563	0.0130	97	-	110	0	41	R.LTVEDPVTVEYITR.Y
		2264.2075	2263.2002	2263.2106	-0.0104	62	-	82	2	6	R.KIVNLDDHIALACAGLKADAR.V
		2496.2207	2495.2134	2495.2154	-0.0020	7	-	28	0	5	R.AITVFSPDGHLFQVEYAMEAVR.K + Oxidation (M)
1099
1115	gi|809113 Mass: 35464 Score: 602 Expect: 5.3e-055 Queries matched: 31															PGSC0003DMP400017746	PGSC0003DMT400026009	Oxygen-evolving enhancer protein 1, chloroplastic
		33kDa precursor protein of oxygen-evolving complex [Solanum tuberosum]
		1236.6530	1235.6457	1235.6510	-0.0052	90	-	99	1	55	K.RLTFDEIQSK.T
		2425.1401	2424.1328	2424.1379	-0.0051	106	-	129	0	121	K.GTGTANQCPTIDGGVDSFAFKPGK.Y
		2589.2744	2588.2671	2588.2605	0.0066	291	-	315	0	162	K.SNPQTGEVIGVFESIQPSDTDLGAK.T
		2706.4443	2705.4370	2705.4427	-0.0057	191	-	215	1	85	K.DGIDYAAVTVQLPGGERVPFLFTIK.Q
		2961.4263	2960.4190	2960.4110	0.0080	247	-	275	2	59	R.GGSTGYDNAVALPAGGRGDEEELQKENVK.N
	gi|239911810	2284.1600	2283.1527	2283.1535	-0.0008	206	-	226	0	125	K.QLVASGKPESFSGDFLVPSYR.G
	CK277617	2267.1453	2266.1380	2266.1269	0.0111	130	-	150	0	105	K.QLVASGKPESFSGDFLVPSYR.G + Pyro-glu (N-term Q)
1121	gi|12644171 Mass: 35154 Score: 457 Expect: 1.7e-040 Queries matched: 30															PGSC0003DMP400004990	PGSC0003DMT400007189	Oxygen-evolving enhancer protein 1, chloroplastic
		RecName: Full=Oxygen-evolving enhancer protein 1, chloroplastic; Short=OEE1; AltName: Full=33 kDa s
		1252.6299	1251.6226	1251.6459	-0.0233	88	-	97	1	18	K.RLTYDEIQSK.T
		2298.1746	2297.1673	2297.1691	-0.0018	214	-	234	0	123	K.QLVASGKPESFSGEFLVPSYR.G
		2381.1587	2380.1514	2380.1480	0.0034	104	-	127	0	142	K.GTGTANQCPTIEGGVGSFAFKPGK.Y
		2706.4487	2705.4414	2705.4427	-0.0013	189	-	213	1	32	K.DGIDYAAVTVQLPGGERVPFLFTIK.Q
		2961.4456	2960.4383	2960.4110	0.0273	245	-	273	2	40	R.GGSTGYDNAVALPAGGRGDEEELQKENVK.N
	gi|239911810	2284.1600	2283.1527	2283.1535	-0.0008	206	-	226	0	124	K.QLVASGKPESFSGDFLVPSYR.G
1126	gi|12644171 Mass: 35154 Score: 888 Expect: 1.3e-083 Queries matched: 29															PGSC0003DMP400004990	PGSC0003DMT400007189	Oxygen-evolving enhancer protein 1, chloroplastic
		RecName: Full=Oxygen-evolving enhancer protein 1, chloroplastic; Short=OEE1; AltName: Full=33 kDa s
		1252.7418	1251.7345	1251.6459	0.0886	88	-	97	1	56	K.RLTYDEIQSK.T
		1562.8212	1561.8139	1561.7484	0.0655	245	-	261	0	111	R.GGSTGYDNAVALPAGGR.G
		1760.9266	1759.9193	1759.8740	0.0453	189	-	205	0	102	K.DGIDYAAVTVQLPGGER.V
		2298.1672	2297.1599	2297.1691	-0.0092	214	-	234	0	106	K.QLVASGKPESFSGEFLVPSYR.G
		2310.1265	2309.1192	2309.1314	-0.0122	164	-	184	0	93	R.LTYTLDEIEGPFEVSPDGTVK.F
		2381.1318	2380.1245	2380.1480	-0.0235	104	-	127	0	115	K.GTGTANQCPTIEGGVGSFAFKPGK.Y
		2961.3330	2960.3257	2960.4110	-0.0853	245	-	273	2	90	R.GGSTGYDNAVALPAGGRGDEEELQKENVK.N
		3346.5898	3345.5825	3345.7191	-0.1365	282	-	313	0	129	K.ITLSVTQSKPETGEVIGVFESIQPSDTDLGAK.V
1132	gi|18404496 Mass: 34972 Score: 249 Expect: 1.1e-019 Queries matched: 8															PGSC0003DMP400015506	PGSC0003DMT400022763	NAD-dependent epimerase/dehydratase
		binding / catalytic/ coenzyme binding [Arabidopsis thaliana]
		1809.9827	1808.9754	1808.9308	0.0446	230	-	245	0	79	K.AEQYLADSGIPYTIIR.A
		1938.0638	1937.0565	1937.0258	0.0308	229	-	245	1	101	R.KAEQYLADSGIPYTIIR.A
		2094.1497	2093.1424	2093.1269	0.0155	228	-	245	2	62	K.RKAEQYLADSGIPYTIIR.A
	DN168535	2010.0470	2009.0397	2009.0105	0.0292	169	-	187	1	65	K.AFDLASKPEGTGTPTKDFK.A
		2643.1567	2642.1494	2642.2036	-0.0542	36	-	58	0	24	K.GGRPEFYFEDGANPEQVDWIGQK.N + kynurenin (W)
	FS375951	1363.7800	1362.7727	1362.6779	0.0948	65	-	77	0	63	K.IGGADDVYIGDIR.D
		1153.7500	1152.7427	1152.6291	0.1136	140	-	149	1	52	K.ALFAQISTRF.-
		1167.7700	1166.7627	1166.6448	0.1179	9	-	18	1	53	K.TLFAQIATRF.-
		1531.8900	1530.8827	1530.8002	0.0825	19	-	34	0	65	M.ADLNTSTVLVTGAGGR.T
1134	gi|225409034 Mass: 9321 Score: 182 Expect: 4.8e-011 Queries matched: 9 Frame: 3														gi|297844644|ref|XP_002890203.1| soul heme-binding family protein [Arabidopsis lyrata subsp. lyrata]	PGSC0003DMP400048033	PGSC0003DMT400071037	Heme-binding protein
		FS182400 Solanum lycopersicum cv Micro-Tom root Solanum lycopersicum cDNA clone LEFL3016H16 5', mRN													Score = 114 bits (284), Expect = 5e-24
		1015.5825	1014.5752	1014.5208	0.0544	48	-	55	0	26	R.LFMYIQGK.N + Oxidation (M)
		2200.0232	2199.0159	2199.0153	0.0006	2	-	19	1	43	K.IECPNYDVIESGKDYEIR.R
		2356.1199	2355.1126	2355.1164	-0.0038	2	-	20	2	90	K.IECPNYDVIESGKDYEIRR.Y
1143	gi|18259161 Mass: 25934 Score: 315 Expect: 2.4e-024 Queries matched: 22 Frame: 1														gi|225438529|ref|XP_002279389.1| PREDICTED: hypothetical protein [Vitis vinifera]	PGSC0003DMP400043467	PGSC0003DMT400064476	ATP synthase 24 kDa subunit, mitochondrial
		EST581858 potato roots Solanum tuberosum cDNA clone cPRO31O14 5' end, mRNA sequence													Score = 254 bits (649), Expect = 6e-66
		1660.9955	1659.9882	1659.9195	0.0687	192	-	206	1	71	K.GIALLTAEFDKINQK.L
		1669.8947	1668.8874	1668.8107	0.0767	132	-	145	0	15	K.FNIEVETHEIPDAR.T
		2867.3914	2866.3841	2866.4712	-0.0870	121	-	145	1	91	K.ANLLSESEIIKFNIEVETHEIPDAR.T
		3123.5229	3122.5156	3122.6247	-0.1091	119	-	145	2	68	R.QKANLLSESEIIKFNIEVETHEIPDAR.T
1167	gi|12229948 Mass: 27400 Score: 208 Expect: 1.3e-015 Queries matched: 16															PGSC0003DMP400005232	PGSC0003DMT400007520	Proteasome subunit alpha type-6
		RecName: Full=Proteasome subunit alpha type-6; AltName: Full=20S proteasome alpha subunit A; AltNam
		1156.6791	1155.6718	1155.6036	0.0682	12	-	21	0	24	R.HITIFSPEGR.L
		1272.6281	1271.6208	1271.5505	0.0703	154	-	164	0	34	K.CDPAGHFFGHK.A
		1468.7865	1467.7792	1467.7391	0.0401	75	-	88	0	8	K.YLGLLATGMTADAR.T + Oxidation (M)
		1905.9441	1904.9368	1904.9128	0.0240	4	-	21	1	6	R.GSGGGYDRHITIFSPEGR.L
		2071.0298	2070.0225	2070.0117	0.0109	229	-	246	1	91	R.VLTTEEIDEHLTAISERD.-
1175	gi|242086601 Mass: 31865 Score: 257 Expect: 1.7e-020 Queries matched: 11															PGSC0003DMP400015506	PGSC0003DMT400022763	NAD-dependent epimerase/dehydratase
		hypothetical protein SORBIDRAFT_09g001130 [Sorghum bicolor]
		1809.9818	1808.9745	1808.9308	0.0437	204	-	219	0	69	K.AEQYLADSGLPYTIIR.A
		1938.0630	1937.0557	1937.0258	0.0300	203	-	219	1	113	R.KAEQYLADSGLPYTIIR.A
		2094.1477	2093.1404	2093.1269	0.0135	202	-	219	2	63	K.RKAEQYLADSGLPYTIIR.A
	DN168535	1153.7373	1152.7300	1152.6291	0.1009	188	-	197	1	31	K.ALFAQISTRF.-
	FG133136	1363.7672	1362.7599	1362.6779	0.0820	66	-	78	0	48	K.IGGADDVYIGDIR.D
	FS375951	1573.8800	1572.8727	1572.8108	0.0620	19	-	34	0	54	M.ADLNTSTVLVTGAGGR.T + Acetyl (N-term)
1176	gi|133246 Mass: 30737 Score: 169 Expect: 1.1e-011 Queries matched: 9															PGSC0003DMP400026589	PGSC0003DMT400039196	28 kDa ribonucleoprotein, chloroplastic
		RecName: Full=28 kDa ribonucleoprotein, chloroplastic; Short=28RNP; Flags: Precursor
		2805.2515	2804.2442	2804.3769	-0.1327	193	-	216	1	119	R.IYVGNIPWDIDDARLEQVFSEHGK.V + kynurenin (W)
		2833.2441	2832.2368	2832.3718	-0.1350	193	-	216	1	(96)	R.IYVGNIPWDIDDARLEQVFSEHGK.V + DOUBLE Ox (W)
		2965.2029	2964.1956	2964.3116	-0.1160	233	-	260	0	47	R.GFGFVTMSSEAEMSEAIANLDGQTLDGR.T + 2 Oxidation (M)
	gi|297733663	1179.8260	1178.8187	1178.6268	0.1919	206	-	215	1	37	P.RGSQPERPPR.V
	AM909451 Mass: 24562 Score: 79 Expect: 1.7 Matches: 1 Frame: 1														gi|53830836|gb|AAU95240.1| osmotin-like protein [Solanum tuberosum]
		EM_EST:AM909451; AM909451 Solanum tuberosum EST, clone 9D18													Score = 429 bits (1104), Expect = 9e-119
		1658.9700	1657.9627	1657.8536	0.1091	53	-	66	1	79	R.RLDQGQTWVIDAPR.G + Trp->Kynurenin (W)
		1502.9000	1501.8927	1501.7525	0.1402	54	-	66	0	28	R.LDQGQTWVIDAPR.G + Trp->Kynurenin (W)
	gi|30145493	1924.9700	1923.9627	1923.8898	0.0730	8	-	25	0	52	R.NNCPYTVWAASTPIGGGR.R + Trp->Kynurenin (W)
1178	gi|53830836 Mass: 25717 Score: 438 Expect: 1.3e-038 Queries matched: 9															PGSC0003DMP400005463	PGSC0003DMT400007865	Osmotin OSML13
		osmotin-like protein [Solanum tuberosum]
		1924.9625	1923.9552	1923.8897	0.0655	28	-	45	0	122	R.NNCPYTVWAASTPIGGGR.R + kynurenin (W)
		3019.0278	3018.0205	3018.1920	-0.1715	196	-	221	0	195	R.CPDAYSYPQDDATSTFTCPSDSTNYR.V
		3621.1870	3620.1797	3620.4806	-0.3009	196	-	226	1	117	R.CPDAYSYPQDDATSTFTCPSDSTNYRVVFCP.-
	AM909451	1502.9021	1501.8948	1501.7525	0.1423	54	-	66	0	66	R.LDQGQTWVIDAPR.G + kynurenin (W)
		1658.9720	1657.9647	1657.8536	0.1111	53	-	66	1	96	R.RLDQGQTWVIDAPR.G + kynurenin (W)
1182	gi|77745458 Mass: 27223 Score: 227 Expect: 1.7e-017 Queries matched: 18															PGSC0003DMP400048247	PGSC0003DMT400071330	Triosephosphate isomerase
		triose phosphate isomerase cytosolic isoform-like [Solanum tuberosum]
		1059.6400	1058.6327	1058.5185	0.1142	4	-	12	0	34	R.TFFVGGNWK.C + kynurenin (W)
		1374.8010	1373.7937	1373.6972	0.0965	124	-	135	0	54	K.VIACVGETLEQR.E
		1733.9916	1732.9843	1732.9220	0.0624	176	-	191	1	12	K.VASPAQAQEVHAELRK.W
		2828.4236	2827.4163	2827.5006	-0.0843	220	-	246	0	74	K.ELAGQPDVDGFLVGGASLKPEFIDIIK.A
1190	gi|20137277 Mass: 24801 Score: 308 Expect: 1.3e-025 Queries matched: 15															PGSC0003DMP400016822	PGSC0003DMT400024598	Aspartic protease inhibitor 8
		RecName: Full=Aspartic protease inhibitor 5; AltName: Full=PI-13; AltName: Full=pi13; Flags: Precur
		1348.7502	1347.7429	1347.6418	0.1011	87	-	99	0	59	R.YNSDVGPSGTPVR.F
		1516.8448	1515.8375	1515.7544	0.0831	167	-	178	0	40	K.FGYNLLYCPITR.H
		1969.1066	1968.0993	1968.0679	0.0314	204	-	220	1	54	R.RLALVNENPLDVLFQEV.-
		2549.1750	2548.1677	2548.2015	-0.0338	62	-	86	1	125	R.GALGGDVYLGKSPNSDAPCPDGVFR.Y
	CV503156	1863.0284	1862.0211	1861.9825	0.0386	200	-	216	1	73	R.LALVNENPLDVYFKEV.-
		2019.1167	2018.1094	2018.0836	0.0258	199	-	216	2	32	R.RLALVNENPLDVYFKEV.-
1205	gi|160521109 Mass: 25972 Score: 237 Expect: 1.5e-016 Queries matched: 18 Frame: 2														gi|297844644|ref|XP_002890203.1| soul heme-binding family protein [Arabidopsis lyrata subsp. lyrata]	PGSC0003DMP400048033	PGSC0003DMT400071037	Heme-binding protein
		AM908408 Solanum tuberosum cv. Yungay leaf adult Solanum tuberosum cDNA clone 4K2, mRNA sequence													Score = 240 bits (612), Expect = 1e-61
		1463.7603	1462.7530	1462.6728	0.0802	180	-	192	0	29	R.QFSGFIADDDLPR.E + Pyro-glu (N-term Q)
		1767.9907	1766.9834	1766.9427	0.0407	155	-	170	1	30	K.KNQPNPPPAEGLHLQK.W
		2370.1238	2369.1165	2369.1321	-0.0156	64	-	82	2	75	R.IECPNYDLIESGKDYEIRR.Y
		2651.2881	2650.2808	2650.3238	-0.0430	180	-	205	1	68	R.QFSGFIADDDLPREAAALSASIAGTK.W
	SIGNALPEPTIDE CONFIRMED, HEEM-BINDING PROTEIN IN SECRETORY PATHWAY	1068.6000	1067.5927	1067.4859	0.1069	33	-	40	0	31	N.FYPPTCQR.I
1208	gi|56562177 Mass: 34845 Score: 111 Expect: 6.7e-006 Queries matched: 12															PGSC0003DMP400000965	PGSC0003DMT400001297	Carbonic anhydrase
		carbonic anhydrase [Solanum lycopersicum]
		1506.8492	1505.8419	1505.7660	0.0759	175	-	187	1	37	R.NIANMVPAYDKVR.Y + Oxidation (M)
		1892.0664	1891.0591	1891.0203	0.0389	268	-	284	0	46	K.EAVNVSLGNLLTYPFVR.E
		2104.0291	2103.0218	2103.0029	0.0189	157	-	174	0	20	R.VCPSHVLNFQPGEAFMVR.N + Oxidation (M)
	gi|290875537	1235.6200	1234.6127	1234.5111	0.1016	95	-	104	0	21	K.YMVFACADSR.V + Oxidation (M)
1224	gi|148616162 Mass: 23900 Score: 129 Expect: 1.1e-007 Queries matched: 13															PGSC0003DMP400025769	PGSC0003DMT400037918	Glutathione S-transferase
		glutathione S-transferase [Solanum commersonii]
		2686.3767	2685.3694	2685.4126	-0.0431	69	-	92	2	37	R.AITQYIAHTYADKGTQLLPNDPKK.M
		2760.2908	2759.2835	2759.3377	-0.0541	156	-	180	0	42	K.YLGGESFTLADLHHAPSLHYLMGSK.V + Oxidation (M)
		2952.3992	2951.3919	2951.4704	-0.0785	43	-	68	1	59	R.EPFISLNPFGQVPAFEDGDLKLFESR.A
1228	gi|148616162 Mass: 23900 Score: 63 Expect: 0.43 Queries matched: 12															PGSC0003DMP400025769	PGSC0003DMT400037918	Glutathione S-transferase
		glutathione S-transferase [Solanum commersonii]
		2952.4194	2951.4121	2951.4704	-0.0583	43	-	68	1	50	R.EPFISLNPFGQVPAFEDGDLKLFESR.A
		2760.2900	2759.2827	2759.3377	-0.0550	156	-	180	0	51	K.YLGGESFTLADLHHAPSLHYLMGSK.V + Oxidation (M)
		2686.3700	2685.3627	2685.4126	-0.0499	69	-	92	2	64	R.AITQYIAHTYADKGTQLLPNDPKK.M
	gi|435816|gb|AAB28594.1| PCPI 8.3=cysteine proteinase inhibitor
		2071	DDDQNFTPFVFIKA		FASTS	SCORE	2.2e-10				DDDKDFIPFVFIKA
		1437	DVNHQDGYPR								GGNFKNGYPR
		1767	VYDDEGHPIR								VYDQDGNPLR
1235	gi|53830841 Mass: 24816 Score: 175 Expect: 2.7e-012 Queries matched: 13															PGSC0003DMP400023388	PGSC0003DMT400034395	Osmotin
		osmotin-like protein [Solanum tuberosum]
		1111.5892	1110.5819	1110.4512	0.1307	75	-	84	0	18	R.TNCNFDGAGR.G
		1938.9510	1937.9437	1937.9054	0.0384	33	-	50	0	41	R.NNCPYTIWAASTPIGGGR.R + kynurenin (W)
		3027.1265	3026.1192	3026.2335	-0.1142	191	-	216	0	99	R.CPDAYSYPQDDPTSLFACPSDSTNYR.V
		3532.2786	3531.2713	3531.4693	-0.1980	191	-	220	1	7	R.CPDAYSYPQDDPTSLFACPSDSTNYRVVFC.-
	BQ515720	1471.8445	1470.8372	1470.7467	0.0906	54	-	66	0	39	R.LDPGQTWVIDAPR.G + kynurenin (W)
		1627.9258	1626.9185	1626.8478	0.0707	53	-	66	1	45	R.RLDPGQTWVIDAPR.G + kynurenin (W)
		2272.9863	2271.9790	2271.9783	0.0008	167	-	187	0	38	K.VPGGCNNPCTIGQCGPNDLSR.F
1238	gi|4930130 Mass: 24772 Score: 165 Expect: 2.7e-011 Queries matched: 20															PGSC0003DMP400033925	PGSC0003DMT400050256	Ribulose-phosphate 3-epimerase, chloroplastic
		Chain A, D-Ribulose-5-Phosphate 3-Epimerase From Solanum Tuberosum Chloroplasts
		1541.8555	1540.8482	1540.7885	0.0597	177	-	191	0	68	R.GLNPWIEVDGGVGPK.N + kynurenin (W)
		2091.9319	2090.9246	2090.9149	0.0097	31	-	48	0	15	K.AIEQAGCDWIHVDVMDGR.F + Oxidation (M); kynurenin (W)
		2217.0874	2216.0801	2216.0756	0.0045	90	-	109	0	38	K.AGADIVSVHCEQSSTIHLHR.T
		2382.2800	2381.2727	2381.2842	-0.0115	3	-	24	2	73	R.VDKFSKSDIIVSPSILSANFSK.L
	gi|76160951 Mass: 23596 Score: 99 Expect: 0.0001 Queries matched: 13
		dehydroascorbate reductase-like protein [Solanum tuberosum]
		1759.8864	1758.8791	1758.8359	0.0433	9	-	25	0	65	K.AAVGAPDVLGDCPFSQR.V
		1198.7700	1197.7627	1197.6798	0.0829	102	-	111	0	37	K.LFPTFVSFLK.S
	gi|220677974 Mass: 30685 Score: 106 Expect: 0.0019 Queries matched: 3 Frame: 3														gi|222051768|dbj|BAH15357.1| germin like protein [Nicotiana tabacum]
		CSRLCD001_17-B04-PAL17d Healthy leaf tissue Solanum phureja cDNA, mRNA sequence													Score = 358 bits (919), Expect = 5e-97
		2186.1736	2185.1663	2185.1643	0.0020	93	-	115	0	106	K.AAVTPAFAAQFPGVNGLGISAAR.L
	CONFIRMS SIGNAL PEPTIDE PREDICTED BY SIGNALP	2429.1000	2428.0927	2428.1039	-0.0112	45	-	66	1	55	A.AVQDFCVADLKAPESPSGYSCK.S
1273	gi|297799264 Mass: 21881 Score: 130 Expect: 8.4e-008 Queries matched: 10															PGSC0003DMP400043423	PGSC0003DMT400064401	Minor allergen Alt a
		quinone reductase family protein [Arabidopsis lyrata subsp. lyrata]
		1456.7234	1455.7161	1455.6378	0.0783	160	-	175	0	106	K.GGSPYGAGTFAGDGSR.Q
	gi|211906472	1780.9049	1779.8976	1779.8541	0.0435	5	-	18	0	64	K.LYIVYYSMYGHVEK.L + Oxidation (M)
	BI178505	1729.9172	1728.9099	1728.8543	0.0556	182	-	196	0	75	R.QPSELELQQAHHQGK.Y
		2606.2676	2605.2603	2605.3063	-0.0460	64	-	87	0	136	K.SDVPIITPQELAEADGFVFGFPTR.F
1277
1289	gi|124148 Mass: 20919 Score: 379 Expect: 1.1e-032 Queries matched: 20															PGSC0003DMP400016822	PGSC0003DMT400024598	Aspartic protease inhibitor 8
		RecName: Full=Aspartic protease inhibitor 11; AltName: Full=Cathepsin D inhibitor PDI; AltName: All
		1053.6462	1052.6389	1052.5403	0.0987	101	-	109	0	18	K.VGNLNAYFR.T
		1348.7301	1347.7228	1347.6418	0.0810	55	-	67	0	63	R.YNSDVGPSGTPVR.F
		1518.7306	1517.7233	1517.6569	0.0665	41	-	54	0	55	K.SPNSDAPCPDGVFR.Y
		1969.0967	1968.0894	1968.0679	0.0215	172	-	188	1	68	R.RLALVNENPLDVLFQEV.-
		2034.9944	2033.9871	2033.9615	0.0256	110	-	128	0	81	R.TMLLETGGTIGQADSSYFK.I + Oxidation (M)
		2549.1777	2548.1704	2548.2015	-0.0311	30	-	54	1	34	R.GALGGDVYLGKSPNSDAPCPDGVFR.Y
	CV503407	1863.0200	1862.0127	1861.9825	0.0302	35	-	50	1	109	R.LALVNENPLDVYFKEV.-
		2019.1100	2018.1027	2018.0836	0.0191	34	-	50	2	33	W.RLALVNENPLDVYFKEV.-
1295	gi|77416969 Mass: 25649 Score: 252 Expect: 5.3e-020 Queries matched: 16															PGSC0003DMP400018645	PGSC0003DMT400027339	Proteasome subunit alpha type
		unknown [Solanum tuberosum]
		1085.6523	1084.6450	1084.5301	0.1149	92	-	99	1	35	R.KQAEQYYR.L
		1545.9708	1544.9635	1544.8926	0.0709	100	-	112	1	83	R.LYKESIPVTQLVR.E
		1587.9526	1586.9453	1586.8780	0.0674	207	-	220	1	95	K.NIEIGIIGNDKVFR.V
	N-terminus	1850.8800	1849.8727	1849.8370	0.0357	17	-	33	0	89	M.GDSQYSFSLTTFSPSGK.L + Acetyl (N-term)
1296	gi|693924 Mass: 14417 Score: 163 Expect: 4.2e-011 Queries matched: 14															PGSC0003DMP400064602	PGSC0003DMT400092927	Light harvesting chlorophyll a/b-binding protein
		chlorophyll a/b binding protein [Solanum tuberosum]
		1325.7274	1324.7201	1324.6670	0.0532	94	-	103	1	29	K.NRELEVIHCR.W
		1410.6816	1409.6743	1409.6211	0.0532	42	-	54	0	42	K.SAPSSSPWYGPDR.V + kynurenin (W)
		1637.8279	1636.8206	1636.7845	0.0361	42	-	56	1	37	K.SAPSSSPWYGPDRVK.Y + kynurenin (W)
		1924.0023	1922.9950	1922.9746	0.0204	104	-	120	0	18	R.WAMLGALGCVFPELLAR.N + Oxidation (M); kynurenin (W)
	gi|115825	1579.7900	1578.7827	1578.7427	0.0401	42	-	56	0	68	K.AKPASSGSPWYGPDR.V + Trp->Kynurenin (W)
1305	gi|123965222 Mass: 21203 Score: 74 Expect: 0.037 Queries matched: 4															PGSC0003DMP400024701	PGSC0003DMT400036428	Germin
		germin-like protein [Capsicum chinense]
		1606.9656	1605.9583	1605.8977	0.0606	186	-	200	1	66	K.LVGATTFLDEATIKK.L
	FG647173	2186.1707	2185.1634	2185.1643	-0.0009	93	-	115	0	128	K.AAVTPAFAAQFPGVNGLGISAAR.L
1310	gi|238684523 Mass: 21059 Score: 73 Expect: 0.045 Queries matched: 8															PGSC0003DMP400016824	PGSC0003DMT400024601	Aspartic protease inhibitor 5
		Kunitz-type proteinase inhibitor group A5 [Solanum tuberosum subsp. andigena]
		1348.7172	1347.7099	1347.6418	0.0681	58	-	70	0	61	R.YNSDVGPSGTPVR.F
	CN516583	1739.9510	1738.9437	1738.9076	0.0361	61	-	74	0	18	R.ILTLRPCDGYTIWK.V + kynurenin (W)
		2061.0396	2060.0323	2060.0214	0.0109	75	-	93	0	124	K.VGNINAYLTTVQADGSYFK.I
		2281.2126	2280.2053	2280.2154	-0.0100	42	-	60	0	128	R.FIPLSTNIFEDQLLSIQFR.I
		2401.2605	2400.2532	2400.2688	-0.0156	75	-	96	1	69	K.VGNINAYLTTVQADGSYFKIVK.S
1319	gi|34787117 Mass: 22849 Score: 345 Expect: 2.7e-029 Queries matched: 15															PGSC0003DMP400020951	PGSC0003DMT400030843	photosystem I reaction centre PSI-D subunit
		putative photosystem I reaction centre PSI-D subunit precursor [Solanum tuberosum]
		1429.5227	1428.5154	1428.7221	-0.2067	174	-	186	1	26	K.VNPGREGVGQNFR.S
		1509.5977	1508.5904	1508.7775	-0.1871	143	-	153	2	77	R.SKYKINYQFYR.V
		1527.6071	1526.5998	1526.7881	-0.1883	154	-	166	0	58	R.VFPNGEVQYLHPK.D
		2218.1018	2217.0945	2217.0926	0.0020	167	-	186	2	48	K.DGVYPEKVNPGREGVGQNFR.S
		2839.6570	2838.6497	2838.4452	0.2045	154	-	178	2	103	R.VFPNGEVQYLHPKDGVYPEKVNPGR.E
		1003.2200	1002.2127	1002.4923	-0.2796	147	-	153	0	42	K.INYQFYR.V
corresponds to transitpeptide gi:170492	BU670010	3989.6400	3988.6327	3988.9694	-0.3367	65	-	104	1	102	M.AEEAPAATKEPEAPAGFTPPELDPNTPSPIFGGSTGGLLR.K
1320	gi|124148 Mass: 20919 Score: 318 Expect: 1.3e-026 Queries matched: 11															PGSC0003DMP400016822	PGSC0003DMT400024598	Aspartic protease inhibitor 8
		RecName: Full=Aspartic protease inhibitor 11; AltName: Full=Cathepsin D inhibitor PDI; AltName: All
		1053.6469	1052.6396	1052.5403	0.0994	101	-	109	0	39	K.VGNLNAYFR.T
		1348.7277	1347.7204	1347.6418	0.0786	55	-	67	0	71	R.YNSDVGPSGTPVR.F
		1518.7314	1517.7241	1517.6569	0.0673	41	-	54	0	72	K.SPNSDAPCPDGVFR.Y
		2034.9873	2033.9800	2033.9615	0.0185	110	-	128	0	119	R.TMLLETGGTIGQADSSYFK.I + Oxidation (M)
	gi|34787117 Mass: 22849 Score: 39 Expect: 1.1e+02 Matches: 1
		putative photosystem I reaction centre PSI-D subunit precursor [Solanum tuberosum]
		1003.6100	1002.6027	1002.4923	0.1104	147	-	153	0	41	K.INYQFYR.V
		1527.8600	1526.8527	1526.7882	0.0646	154	-	166	0	60	R.VFPNGEVQYLHPK.D
		1682.8400	1681.8327	1681.7804	0.0524	106	-	120	0	30	K.EQIFEMPTGGAAIMR.E + 2 Oxidation (M)
		3988.7500	3987.7427	3987.9854	-0.2427	50	-	89	0	127	M.AEEAPAATEEKPAPAGFTPPQLDPNTPSPIFGGSTGGLLR.K
1323	gi|73920899 Mass: 24974 Score: 539 Expect: 1.1e-048 Queries matched: 27															PGSC0003DMP400016822	PGSC0003DMT400024598	Aspartic protease inhibitor 8
		Kunitz-type protease inhibitor precursor [Solanum tuberosum]
		1136.6243	1135.6170	1135.5055	0.1115	179	-	186	0	30	R.HFLCPFCR.D
		1348.7434	1347.7361	1347.6418	0.0943	87	-	99	0	51	R.YNSDVGPSGTPVR.F
		1518.7411	1517.7338	1517.6569	0.0770	73	-	86	0	57	K.SPNSDAPCPDGVFR.Y
		1804.9132	1803.9059	1803.8614	0.0446	164	-	178	0	88	K.SSNFGYNLLYCPITR.H
		1969.1049	1968.0976	1968.0679	0.0297	204	-	220	1	57	R.RLALVNENPLDVLFQEV.-
		1986.8651	1985.8578	1985.8335	0.0244	179	-	193	1	37	R.HFLCPFCRDDNFCAK.V
		2034.9924	2033.9851	2033.9615	0.0236	142	-	160	0	140	R.TMLLETGGTIGQADSSYFK.I + Oxidation (M)
		2452.2900	2451.2827	2451.3121	-0.0294	34	-	55	1	103	E.SPLPKPVLDTNGKELNPNLSYR.I
1327	gi|131166 Mass: 22961 Score: 188 Expect: 1.3e-013 Queries matched: 17															PGSC0003DMP400020951	PGSC0003DMT400030843	photosystem I reaction centre PSI-D subunit
		RecName: Full=Photosystem I reaction center subunit II, chloroplastic; AltName: Full=Photosystem I
		1003.4888	1002.4815	1002.4923	-0.0108	148	-	154	0	31	K.INYQFYR.V
		1294.6416	1293.6343	1293.6506	-0.0162	146	-	154	1	35	K.YKINYQFYR.V
		1330.6449	1329.6376	1329.6676	-0.0300	168	-	179	1	15	K.DGVYPEKVNPGR.E
		1527.7776	1526.7703	1526.7881	-0.0178	155	-	167	0	43	R.VFPNGEVQYLHPK.D
		1509.7800	1508.7727	1508.7776	-0.0048	144	-	154	2	19	R.SKYKINYQFYR.V
	gi|73920899 Mass: 24974 Score: 158 Expect: 1.3e-010 Queries matched: 11
		Kunitz-type protease inhibitor precursor [Solanum tuberosum]
		1348.6382	1347.6309	1347.6418	-0.0109	87	-	99	0	72	R.YNSDVGPSGTPVR.F
		1804.8624	1803.8551	1803.8614	-0.0062	164	-	178	0	58	K.SSNFGYNLLYCPITR.H
	corresponds to the mature protein after removal of the different targeting sequences see gi:20137330	2452.3300	2451.3227	2451.3121	0.0106	34	-	55	1	34	E.SPLPKPVLDTNGKELNPNLSYR.I
1330	gi|33413303 Mass: 27893 Score: 248 Expect: 1.3e-019 Queries matched: 20															PGSC0003DMP400047960	PGSC0003DMT400070920	Superoxide dismutase
		superoxide dismutase [Fe] [Solanum lycopersicum]
		1055.5914	1054.5841	1054.4872	0.0969	69	-	76	0	36	R.TFEFHWGK.H + kynurenin (W)
		1414.7760	1413.7687	1413.6962	0.0725	223	-	233	0	34	R.RPDYISIFMEK.L + Oxidation (M)
		1485.7847	1484.7774	1484.7061	0.0713	69	-	79	1	76	R.TFEFHWGKHHR.A + kynurenin (W)
		1582.7990	1581.7917	1581.7351	0.0567	151	-	163	1	80	R.DFGSYDTFVKEFK.A
	gi|27543371	1137.6900	1136.6827	1136.5826	0.1001	171	-	180	0	56	K.LVSWEAVSSR.L + Trp->Kynurenin (W)
1343	gi|13180183 Mass: 26808 Score: 409 Expect: 9.6e-034 Queries matched: 21 Frame: 2														gi|7331143|gb|AAF60293.1| chaperonin 21 precursor [Solanum lycopersicum]	PGSC0003DMP400004255	PGSC0003DMT400006140	Chaperonin 21
		108F08 Mature tuber lambda ZAP Solanum tuberosum cDNA, mRNA sequence													Score = 387 bits (993), Expect = 9e-106
		1589.0232	1588.0159	1587.9348	0.0812	55	-	68	1	38	K.YTSLKPLGDRVLVK.I
		1976.9645	1975.9572	1975.9275	0.0297	223	-	240	1	131	K.YAGNDFKGADGSEYITLR.A
		2411.2595	2410.2522	2410.2855	-0.0333	186	-	208	2	145	K.EKPSFGTVIAVGPGPLDEEGKRK.A
		2873.3374	2872.3301	2872.4242	-0.0941	223	-	249	2	31	K.YAGNDFKGADGSEYITLRASDVIAVLQ.-
	EL416294	1946.9600	1945.9527	1945.9170	0.0357	250	-	267	1	70	K.YAGNDFKGADDSAYIALR.A
1347	gi|7331143 Mass: 26603 Score: 172 Expect: 5.3e-012 Queries matched: 12															PGSC0003DMP400004255	PGSC0003DMT400006140	Chaperonin 21
		chaperonin 21 precursor [Solanum lycopersicum]
		1163.6654	1162.6581	1162.6346	0.0235	59	-	68	0	23	K.YTTLKPLGDR.V
		1602.9688	1601.9615	1601.9504	0.0111	59	-	72	1	3	K.YTTLKPLGDRVLVK.I
		1949.9291	1948.9218	1948.9166	0.0052	227	-	244	1	123	K.YAGSEFKGADGSDYITLR.V
	BG630267	1976.9400	1975.9327	1975.9276	0.0052	5	-	22	1	122	K.YAGNDFKGADGSEYITLR.A
	FG548503	2411.2900	2410.2827	2410.2856	-0.0029	16	-	38	2	70	K.EKPSFGTVIAVGPGPLDEEGKRK.A
1350	gi|10807133 Mass: 19286 Score: 253 Expect: 3.8e-018 Queries matched: 13 Frame: 2														gi|31711507|dbj|BAC77634.1| 24K germin like protein [Nicotiana tabacum]	PGSC0003DMP400023053	PGSC0003DMT400033858	24K germin
		EST438467 potato leaves and petioles Solanum tuberosum cDNA clone cSTB34J13 5' sequence, mRNA seque													Score = 305 bits (780), Expect = 2e-81
		1652.8992	1651.8919	1651.8457	0.0463	49	-	64	0	113	K.VTSDDFVFSGLAAPVK.L
		2093.1382	2092.1309	2092.1204	0.0105	45	-	64	1	119	K.KPSKVTSDDFVFSGLAAPVK.L
		2330.3252	2329.3179	2329.3296	-0.0117	49	-	70	1	75	K.VTSDDFVFSGLAAPVKLIPLIK.A
	gi|31711507	2302.1900	2301.1827	2301.1940	-0.0112	67	-	89	0	44	K.AAVTPAFAPQFPGLNGLGISMAR.L + Oxidation (M)
1362	gi|33413303 Mass: 27893 Score: 233 Expect: 4.2e-018 Queries matched: 19															PGSC0003DMP400047960	PGSC0003DMT400070920	Superoxide dismutase
		superoxide dismutase [Fe] [Solanum lycopersicum]
		1055.5983	1054.5910	1054.4872	0.1038	69	-	76	0	33	R.TFEFHWGK.H + kynurenin (W)
		1414.7799	1413.7726	1413.6962	0.0764	223	-	233	0	34	R.RPDYISIFMEK.L + Oxidation (M)
		1485.7936	1484.7863	1484.7061	0.0802	69	-	79	1	65	R.TFEFHWGKHHR.A + kynurenin (W)
		1582.8038	1581.7965	1581.7351	0.0615	151	-	163	1	82	R.DFGSYDTFVKEFK.A
	EB677336	1137.6984	1136.6911	1136.5826	0.1086	179	-	188	0	54	K.LVSWEAVSSR.L + kynurenin (W)
1376	gi|124148 Mass: 20919 Score: 183 Expect: 4.2e-013 Queries matched: 11															PGSC0003DMP400016822	PGSC0003DMT400024598	Aspartic protease inhibitor 8
		RecName: Full=Aspartic protease inhibitor 11; AltName: Full=Cathepsin D inhibitor PDI; AltName: All
		1053.6528	1052.6455	1052.5403	0.1053	101	-	109	0	21	K.VGNLNAYFR.T
		1348.7368	1347.7295	1347.6418	0.0877	55	-	67	0	54	R.YNSDVGPSGTPVR.F
		1518.7399	1517.7326	1517.6569	0.0758	41	-	54	0	66	K.SPNSDAPCPDGVFR.Y
	gi|40287508 Mass: 17818 Score: 179 Expect: 1.1e-012 Queries matched: 12
		60S ribosomal protein L12 [Capsicum annuum]
		1637.9082	1636.9009	1636.8420	0.0589	101	-	115	0	91	K.HNGNISLDDVIEIAK.V
		2034.9999	2033.9926	2033.9761	0.0165	132	-	150	1	51	K.EILGTCVSVGCTVDGKDPK.D
	TRIMETHYLATION OF THIS LYS IS ALSO FOUND IN ARABIDOPSIS VIEW Carroll et al. MCP 2007	1814.0700	1813.0627	1813.0138	0.0489	12	-	26	1	32	M.PPKFDPTQVVELFVR.V + Trimethyl (K)
1377	gi|58373382 Mass: 9130 Score: 84 Expect: 0.0037 Queries matched: 4															PGSC0003DMP400026811	PGSC0003DMT400039541	Proteinase inhibitor type-2 CEVI57
		proteinase inhibitor IIb [Solanum americanum]
		1377.6982	1376.6909	1376.5965	0.0944	37	-	48	0	(50)	R.ECGNLGYGICPR.S + Pyro-glu (N-term E)
		1395.7054	1394.6981	1394.6071	0.0911	37	-	48	0	84	R.ECGNLGYGICPR.S
	DV622819	1204.6459	1203.6386	1203.5342	0.1044	75	-	84	0	49	R.NCDPHIAYSK.C
1396	gi|2499967 Mass: 15215 Score: 285 Expect: 2.7e-023 Queries matched: 4															PGSC0003DMP400038088	PGSC0003DMT400056635	Photosystem I reaction center subunit IV B, chloroplastic
		RecName: Full=Photosystem I reaction center subunit IV B, chloroplastic; Short=PSI-E B; Contains: R
		2271.0715	2270.0642	2270.0702	-0.0060	124	-	143	0	99	K.VNYANVSTNNYALDEVEEVK.-
		2660.2463	2659.2390	2659.2765	-0.0374	121	-	143	1	183	R.FNKVNYANVSTNNYALDEVEEVK.-
	gi|585699 Mass: 25008 Score: 74 Expect: 0.03 Matches: 1
		RecName: Full=Cysteine protease inhibitor 9; AltName: Full=PKIX; AltName: Full=pT1; Flags: Precursor
		1750.9500	1749.9427	1749.9050	0.0377	43	-	57	0	74	N.LVLPEVYDQDGHPLR.I
1413	gi|82623431 Mass: 17472 Score: 119 Expect: 1.1e-006 Queries matched: 9															PGSC0003DMP400050038	PGSC0003DMT400073918	transcription factor
		putative transcription factor BTF3-like [Solanum tuberosum]
		2539.3965	2538.3892	2538.4169	-0.0277	93	-	114	1	36	K.LQDILPQIIHQLGPDNLENLKK.L
		2667.4744	2666.4671	2666.5119	-0.0447	92	-	114	2	72	K.KLQDILPQIIHQLGPDNLENLKK.L
1422	gi|5889050 Mass: 24907 Score: 78 Expect: 1.2 Queries matched: 10 Frame: 1														gi|255547634|ref|XP_002514874.1| peptidyl-prolyl cis-trans isomerase, putative [Ricinus communis]	PGSC0003DMP400009292	PGSC0003DMT400013412	Peptidyl-prolyl cis-trans isomerase CYP20-2, chloroplastic
		EST273549 tomato callus, TAMU Solanum lycopersicum cDNA clone cLEC18C9, mRNA sequence													Score = 305 bits (782), Expect = 1e-81
		2007.0464	2006.0391	2006.0108	0.0283	26	-	43	0	54	R.IVIGLYGDDVPQTAENFR.A
		1268.7330	1267.7257	1267.6097	0.1160	51	-	61	1	24	K.GFGFKDSAFHR.V
1450	gi|73920899 Mass: 24974 Score: 383 Expect: 4.2e-033 Queries matched: 21															PGSC0003DMP400016822	PGSC0003DMT400024598	Aspartic protease inhibitor 8
		Kunitz-type protease inhibitor precursor [Solanum tuberosum]
		1136.6130	1135.6057	1135.5055	0.1002	179	-	186	0	39	R.HFLCPFCR.D
		1348.7356	1347.7283	1347.6418	0.0865	87	-	99	0	69	R.YNSDVGPSGTPVR.F
		1804.9102	1803.9029	1803.8614	0.0416	164	-	178	0	100	K.SSNFGYNLLYCPITR.H
		1969.1023	1968.0950	1968.0679	0.0271	204	-	220	1	51	R.RLALVNENPLDVLFQEV.-
		1986.8634	1985.8561	1985.8335	0.0227	179	-	193	1	49	R.HFLCPFCRDDNFCAK.V
	corresponds to the mature protein after removal of the different targeting sequences see gi:20137330	2452.2900	2451.2827	2451.3121	-0.0294	34	-	55	1	93	E.SPLPKPVLDTNGKELNPNLSYR.I
	What is this?	1366.6500	1365.6427	1365.5594	0.0833	150	-	159	1	26	R.HFLCPFCRDD.N
1451	gi|73920899 Mass: 24974 Score: 259 Expect: 1.1e-020 Queries matched: 16															PGSC0003DMP400016822	PGSC0003DMT400024598	Aspartic protease inhibitor 8
		Kunitz-type protease inhibitor precursor [Solanum tuberosum]
		1348.7399	1347.7326	1347.6418	0.0908	87	-	99	0	66	R.YNSDVGPSGTPVR.F
		1518.7401	1517.7328	1517.6569	0.0760	73	-	86	0	45	K.SPNSDAPCPDGVFR.Y
		1804.9130	1803.9057	1803.8614	0.0444	164	-	178	0	87	K.SSNFGYNLLYCPITR.H
	corresponds to the mature protein after removal of the different targeting sequences see gi:20137330	2452.3000	2451.2927	2451.3121	-0.0194	34	-	55	1	95	E.SPLPKPVLDTNGKELNPNLSYR.I
	What is this? New C-terminus??	1941.9600	1940.9527	1940.9203	0.0324	164	-	179	1	51	K.SSNFGYNLLYCPITRH.F
	gi:56777742 Mass: 16495 Score: 76 Expect: 3.7 Matches: 1 Frame: 2														gi|51457944|gb|AAU03361.1| photosystem II oxygen-evolving complex protein 3 [Solanum lycopersicum]
		EM_EST:CX162385; CX162385 90321.1 Mixed Leaf Solanum tuberosum cDNA clone 90321 5', mRNA sequence.													Score = 245 bits (625), Expect = 2e-63
		1632.9400	1631.9327	1631.8671	0.0656	9	-	22	0	75	R.FYLQPLTPAEAVQR.V
	gi|195611174	1265.7300	1264.7227	1264.6200	0.1027	133	-	142	0	26	K.AWPYVQNDLR.L + Trp->Kynurenin (W)
	gi|51457944	3085.5400	3084.5327	3084.5992	-0.0665	89	-	118	2	27	K.VGPPPPPSGGLPGTLNSDEARDFSLPLKNR.F
1457	gi|73920931 Mass: 14863 Score: 175 Expect: 2.7e-012 Queries matched: 10															PGSC0003DMP400008029	PGSC0003DMT400011562	Proteinase inhibitor type-2 P303.51
		proteinase inhibitor II precursor [Solanum tuberosum]
		1645.8020	1644.7947	1644.7388	0.0559	65	-	78	0	54	K.ACPLNCDPHIAYSK.C
		1824.8645	1823.8572	1823.8116	0.0456	8	-	23	0	93	K.ACTLECGNLGFGICPR.S
protein homologous to gi:3913934, the predicted signalpeptide should be at residue 1 in the entry 73920931		2023.9700	2022.9627	2022.9438	0.0190	6	-	23	1	114	D.AKACTLECGNLGFGICPR.S
so the experimental signalpeptide is 5-6 amino acids longer		1952.9451	1951.9378	1951.9067	0.0312	7	-	23	1	107	A.KACTLECGNLGFGICPR.S
	gi|261670789 Mass: 18271 Score: 316 Expect: 1.9e-024 Queries matched: 15 Frame: 6														gi|21542069|sp|Q9SCY2.2|FKBP3_ARATH RecName: Full=FKBP-type peptidyl-prolyl cis-trans isomerase 3, chloroplastic
		FS098059 library YFR Solanum melongena cDNA clone YFR06P05 3', mRNA sequence													Score = 192 bits (489), Expect = 1e-47
		1114.7357	1113.7284	1113.6182	0.1102	81	-	90	0	44	K.IPPELGYGIR.G
		1355.8947	1354.8874	1354.7972	0.0902	79	-	90	1	51	K.LKIPPELGYGIR.G
		1483.9764	1482.9691	1482.8922	0.0770	78	-	90	2	48	R.KLKIPPELGYGIR.G
		2184.0889	2183.0816	2183.0759	0.0058	23	-	41	2	124	K.AHYVGKLENGKVFDSSYNR.G
1470	gi|62891513 Mass: 23311 Score: 84 Expect: 0.32 Queries matched: 11 Frame: 4														gi|255571642|ref|XP_002526766.1| Thylakoid lumenal 19 kDa protein, chloroplast precursor	PGSC0003DMP400012177	PGSC0003DMT400017717	Thylakoid lumenal 19 kDa protein, chloroplast
		21024.3 Developing Tubers Solanum tuberosum cDNA clone 21024 3', mRNA sequence													Score = 262 bits (670), Expect = 9e-69
		1232.7395	1231.7322	1231.6237	0.1086	63	-	72	0	10	K.EYLTYLAGFR.Q
		1902.9210	1901.9137	1901.8795	0.0342	22	-	37	1	51	K.ASAEYIYDVPDGWKER.L + kynurenin (W)
1474	gi|115273255 Mass: 16009 Score: 127 Expect: 1.5e-005 Queries matched: 18 Frame: 2														gi|14329818|emb|CAC40756.1| putative miraculin [Atropa belladonna]	PGSC0003DMP400018006	PGSC0003DMT400026364	miraculin
		STDB005M02u STDB Solanum tuberosum cDNA clone STDB005M02, mRNA sequence													Score = 161 bits (407), Expect = 3e-38
		1075.7393	1074.7320	1074.6226	0.1095	19	-	27	0	25	R.GWPVIFKPK.A + kynurenin (W)
		1574.9410	1573.9337	1573.8616	0.0721	15	-	27	1	46	R.DLDRGWPVIFKPK.A + kynurenin (W)
		1602.9335	1601.9262	1601.8565	0.0697	15	-	27	1	(19)	R.DLDRGWPVIFKPK.A + DOUBLE Ox (W)
		1437.8200	1436.8127	1436.7235	0.0892	3	-	14	0	66	N.FVCPFQVLQSGR.D
	B1 OBSERVED SO MUST BE N-TERMINAL CARBAMYL	1480.8200	1479.8127	1479.7293	0.0834	3	-	14	0	57	N.FVCPFQVLQSGR.D + Carbamyl (N-term)
	Isoform L > V	1423.8									FVCPFQVVQSGR
1476	gi|3913948 Mass: 16838 Score: 212 Expect: 5.3e-016 Queries matched: 14															PGSC0003DMP400026811	PGSC0003DMT400039541	Proteinase inhibitor type-2 CEVI57
		RecName: Full=Proteinase inhibitor type-2; AltName: Full=Proteinase inhibitor type II; Flags: Precu
		1194.6246	1193.6173	1193.4923	0.1250	61	-	70	0	28	K.GCNYYSAFGR.F
		1379.7245	1378.7172	1378.6121	0.1051	31	-	42	0	49	K.ECGNLGFGICPR.S
		1654.8018	1653.7945	1653.7239	0.0706	84	-	97	0	71	K.ACPLNCDTNIAYSR.C
		3219.2104	3218.2031	3218.3313	-0.1282	43	-	70	1	23	R.SEGSPTNPICINCCSGYKGCNYYSAFGR.F
	gi|73920899 Mass: 24974 Score: 54 Expect: 3.4 Matches: 1
		Kunitz-type protease inhibitor precursor [Solanum tuberosum]
		1804.9200	1803.9127	1803.8614	0.0513	164	-	178	0	56	K.SSNFGYNLLYCPITR.H
	corresponds to the mature protein after removal of the different targeting sequences see gi:20137330	2452.2900	2451.2827	2451.3121	-0.0294	34	-	55	1	84	E.SPLPKPVLDTNGKELNPNLSYR.I
1477	gi|3913948 Mass: 16838 Score: 661 Expect: 6.7e-061 Queries matched: 16															PGSC0003DMP400026811	PGSC0003DMT400039541	Proteinase inhibitor type-2 CEVI57
		RecName: Full=Proteinase inhibitor type-2; AltName: Full=Proteinase inhibitor type II; Flags: Precu
		1194.6390	1193.6317	1193.4923	0.1394	61	-	70	0	63	K.GCNYYSAFGR.F
		1379.7443	1378.7370	1378.6121	0.1249	31	-	42	0	98	K.ECGNLGFGICPR.S
		1654.8134	1653.8061	1653.7239	0.0822	84	-	97	0	73	K.ACPLNCDTNIAYSR.C
		2043.8835	2042.8762	2042.8496	0.0267	43	-	60	0	99	R.SEGSPTNPICINCCSGYK.G
		3156.2944	3155.2871	3155.4110	-0.1239	71	-	97	2	95	R.FICEGESDPKNPKACPLNCDTNIAYSR.C
		3219.1609	3218.1536	3218.3313	-0.1777	43	-	70	1	191	R.SEGSPTNPICINCCSGYKGCNYYSAFGR.F
signalpeptide of 25 amino acids predicted, 27 amino acids experimental evidence	FG548813	1768.8600	1767.8527	1767.7855	0.0672	11	-	25	1	95	G.CTKECGNLGFGICPR.S
1484	gi|3913948 Mass: 16838 Score: 352 Expect: 5.3e-030 Queries matched: 14															PGSC0003DMP400026811	PGSC0003DMT400039541	Proteinase inhibitor type-2 CEVI57
		RecName: Full=Proteinase inhibitor type-2; AltName: Full=Proteinase inhibitor type II; Flags: Precu
		1194.6077	1193.6004	1193.4923	0.1081	61	-	70	0	64	K.GCNYYSAFGR.F
		1379.7079	1378.7006	1378.6121	0.0885	31	-	42	0	84	K.ECGNLGFGICPR.S
		1654.7905	1653.7832	1653.7239	0.0593	84	-	97	0	75	K.ACPLNCDTNIAYSR.C
		3219.2122	3218.2049	3218.3313	-0.1264	43	-	70	1	87	R.SEGSPTNPICINCCSGYKGCNYYSAFGR.F
signalpeptide of 25 amino acids predicted, 27 amino acids experimental evidence		1768.8400	1767.8327	1767.7855	0.0472	28	-	42	1	66	G.CTKECGNLGFGICPR.S
	gi|73920899 Mass: 24974 Score: 182 Expect: 5.3e-013 Queries matched: 14
		Kunitz-type protease inhibitor precursor [Solanum tuberosum]
		1348.7433	1347.7360	1347.6418	0.0942	87	-	99	0	45	R.YNSDVGPSGTPVR.F
		1804.9114	1803.9041	1803.8614	0.0428	164	-	178	0	92	K.SSNFGYNLLYCPITR.H
	transitpeptide of 33 AA	2452.2900	2451.2827	2451.3121	-0.0294	34	-	55	1	116	E.SPLPKPVLDTNGKELNPNLSYR.I
	can this be the new C-terminus?	1941.9600	1940.9527	1940.9203	0.0324	164	-	179	1	57	K.SSNFGYNLLYCPITRH.F
1489	gi|115273255 Mass: 16009 Score: 73 Expect: 1.5e-005 Queries matched: 18 Frame: 2														gi|14329818|emb|CAC40756.1| putative miraculin [Atropa belladonna]	PGSC0003DMP400018006	PGSC0003DMT400026364	miraculin
		EM_EST:EG011491; EG011491 STDB005M02u STDB Solanum tuberosum cDNA clone STDB005M02, mRNA sequence.													Score = 161 bits (407), Expect = 3e-38
		1437.8200	1436.8127	1436.7235	0.0892	3	-	14	0	73	N.FVCPFQVLQSGR.D
		1574.9400	1573.9327	1573.8617	0.0711	15	-	27	1	36	R.DLDRGWPVIFKPK.A + Trp->Kynurenin (W)
	gi:6530454 Mass: 18191 Score: 66 Expect: 33 Matches: 1 Frame: 1
		EM_EST:AW219580; AW219580 EST302062 tomato root during/after fruit set, Cornell University Lycopersicon esculentum cDNA clone cLEX5A11, mRNA sequence.													gi|40287496|gb|AAR83862.1| elicitor-inducible protein EIG-J7 [Capsicum annuum]
	transitpeptide of 23 AA , corresponding to gi:51457948	1491.7200	1490.7127	1490.6347	0.0780	30	-	41	0	66	G.SEEDCVYSAYIR.T				Identities = 120/156 (77%), Positives = 135/156 (87%), Gaps = 0/156 (0%)
	EG012539	2090.0700	2089.0627	2089.0449	0.0179	49	-	67	1	21	R.GNLDIFSGRAPCLTAPICK.M
	AM907013	2685.3500	2684.3427	2684.4021	-0.0594	71	-	96	1	38	R.TGSIIKGGTDSIISLTLYDANGYGIR.I
1494	gi|3913948 Mass: 16838 Score: 442 Expect: 5.3e-039 Queries matched: 15															PGSC0003DMP400026811	PGSC0003DMT400039541	Proteinase inhibitor type-2 CEVI57
		RecName: Full=Proteinase inhibitor type-2; AltName: Full=Proteinase inhibitor type II; Flags: Precu
		1194.6277	1193.6204	1193.4923	0.1281	61	-	70	0	58	K.GCNYYSAFGR.F
		1379.7273	1378.7200	1378.6121	0.1079	31	-	42	0	61	K.ECGNLGFGICPR.S
		1654.8042	1653.7969	1653.7239	0.0730	84	-	97	0	80	K.ACPLNCDTNIAYSR.C
		3156.2847	3155.2774	3155.4110	-0.1336	71	-	97	2	71	R.FICEGESDPKNPKACPLNCDTNIAYSR.C
		3219.1770	3218.1697	3218.3313	-0.1616	43	-	70	1	131	R.SEGSPTNPICINCCSGYKGCNYYSAFGR.F
1499	gi|3913948 Mass: 16838 Score: 135 Expect: 2.7e-008 Queries matched: 13															PGSC0003DMP400026811	PGSC0003DMT400039541	Proteinase inhibitor type-2 CEVI57
		RecName: Full=Proteinase inhibitor type-2; AltName: Full=Proteinase inhibitor type II; Flags: Precu
		1379.7125	1378.7052	1378.6121	0.0931	31	-	42	0	57	K.ECGNLGFGICPR.S
		1654.7958	1653.7885	1653.7239	0.0646	84	-	97	0	32	K.ACPLNCDTNIAYSR.C
		3156.3145	3155.3072	3155.4110	-0.1038	71	-	97	2	18	R.FICEGESDPKNPKACPLNCDTNIAYSR.C
		3219.2070	3218.1997	3218.3313	-0.1316	43	-	70	1	1	R.SEGSPTNPICINCCSGYKGCNYYSAFGR.F
1503	gi|400851 Mass: 16415 Score: 162 Expect: 5.3e-011 Queries matched: 15															PGSC0003DMP400033771	PGSC0003DMT400050024	Pathogen-and wound-inducible antifungal protein CBP20
		RecName: Full=Pathogenesis-related protein P2; Flags: Precursor
		1136.6719	1135.6646	1135.5621	0.1025	122	-	131	0	56	R.LDTNGLGYQR.G
		1363.7714	1362.7641	1362.6739	0.0902	90	-	102	0	21	R.VTNTGTGTQETVR.I
		2022.0031	2020.9958	2020.9755	0.0203	31	-	46	0	59	R.ATYHLYNPQNINWDLR.T + kynurenin (W)
		2050.0005	2048.9932	2048.9704	0.0228	31	-	46	0	(9)	R.ATYHLYNPQNINWDLR.T + DOUBLE Ox (W)
	AM907858	1443.7289	1442.7216	1442.6401	0.0815	94	-	106	0	32	R.YGWTAFCGPAGPR.G + kynurenin (W)
		2135.0276	2134.0203	2134.0112	0.0091	130	-	148	0	108	R.IVDQCSNGGLDLDVNVFNR.L
1505	gi|53786083 Mass: 23606 Score: 102 Expect: 0.0048 Queries matched: 13 Frame: 3														gi|255567021|ref|XP_002524493.1| conserved hypothetical protein [Ricinus communis]	PGSC0003DMP400041179	PGSC0003DMT400061156	Embryo-specific 3
		70211.1 Mixed Floral Solanum tuberosum cDNA clone 70211 5', mRNA sequence													Score = 179 bits (455), Expect = 1e-43
		1363.7499	1362.7426	1362.7295	0.0131	131	-	142	0	9	K.VYGPDRPAITFK.Y
		1603.7501	1602.7428	1602.7348	0.0080	92	-	104	0	46	K.IFESCSTDTFQIR.G
	gi:56777742 Mass: 16495 Score: 60 Expect: 1.3e+02 Matches: 1 Frame: 2														gi|51457944|gb|AAU03361.1| photosystem II oxygen-evolving complex protein 3 [Solanum lycopersicum]
		EM_EST:CX162385; CX162385 90321.1 Mixed Leaf Solanum tuberosum cDNA clone 90321 5', mRNA sequence.													Score = 79.0 bits (193), Expect = 2e-13
		1632.8800	1631.8727	1631.8671	0.0056	9	-	22	0	60	R.FYLQPLTPAEAVQR.V
	gi:121527297 Mass: 14396 Score: 54 Expect: 5.9e+02 Matches: 1 Frame: 3														gi|73920913|gb|AAZ94182.1| proteinase inhibitor I precursor [Solanum tuberosum]
		EM_EST:AJ878184; AJ878184 Solanum tuberosum EST, clone E15													Score = 172 bits (437), Expect = 1e-41
		1679.9200	1678.9127	1678.9002	0.0125	85	-	98	1	53	K.QVIEKENSIVHEVR.L
1512
1519	gi|73920907 Mass: 17629 Score: 219 Expect: 1.1e-016 Queries matched: 12															PGSC0003DMP400008029	PGSC0003DMT400011562	Proteinase inhibitor type-2 P303.51
		proteinase inhibitor II precursor [Solanum tuberosum]
		1194.6101	1193.6028	1193.4923	0.1105	67	-	76	0	67	K.GCNYYSAFGR.F
		1520.7814	1519.7741	1519.6976	0.0765	77	-	89	1	9	R.FICEGESDPKNPK.A
		1654.7931	1653.7858	1653.7239	0.0619	90	-	103	0	73	K.ACPLNCDTNIAYSR.C
		3156.2976	3155.2903	3155.4110	-0.1207	77	-	103	2	33	R.FICEGESDPKNPKACPLNCDTNIAYSR.C
	22 AA more cleaved off compared to F18-19, peak at 1379 (highest in F18) is lacking here, this peptide covers the sequence that is missing	2547.0300	2546.0227	2546.0599	-0.0372	56	-	76	1	61	N.PICINCCSGYKGCNYYSAFGR.F
		1371.6700	1370.6627	1370.5781	0.0846	56	-	66	0	26	N.PICINCCSGYK.G
1520	gi|73808794 Mass: 16212 Score: 291 Expect: 6.7e-024 Queries matched: 16															PGSC0003DMP400054296	PGSC0003DMT400080042	Nucleoside diphosphate kinase
		cytosolic nucleoside diphosphate kinase [Solanum chacoense]
		1445.9154	1444.9081	1444.8401	0.0680	16	-	28	2	62	R.GLVGEIIGRFEKK.G
		1583.9324	1582.9251	1582.8678	0.0573	87	-	102	0	76	K.IIGATNPLESAAGTIR.G
		1712.0183	1711.0110	1710.9628	0.0483	86	-	102	1	106	R.KIIGATNPLESAAGTIR.G
		1978.1700	1977.1627	1977.1411	0.0216	16	-	33	3	77	R.GLVGEIIGRFEKKGFSLK.G
1526	gi|226491700 Mass: 17348 Score: 68 Expect: 0.14 Queries matched: 7															PGSC0003DMP400031997	PGSC0003DMT400047280	Photosystem II 11 kDa protein
		photosystem II 11 kD protein [Zea mays]
		1662.8965	1661.8892	1661.8294	0.0598	152	-	165	1	49	R.ILEEMDTAEKALQR.G + Oxidation (M)
	BQ514545	2162.0542	2161.0469	2161.0321	0.0149	21	-	40	1	53	R.STLNMDKGDPNIADSVAELR.E + Oxidation (M)
		2761.3804	2760.3731	2760.4234	-0.0503	64	-	89	1	41	R.DIYSALNAVSGHYVSFGPTTPIPAKR.K
		3066.4780	3065.4707	3065.5610	-0.0902	60	-	88	1	39	R.ASFRDIYSALNAVSGHYVSFGPTTPIPAK.R
	transitpeptide of 67 AA compare to gi:75180295	2094.0900	2093.0827	2093.0640	0.0187	3	-	20	2	126	A.ATDEEYVKEASEVIQKVR.S
		also isoform present sequence ATDEEYVKEVSEVIQKVR in stead of ATDEEYVKEASEVIQKVR, peptide at 2122 and 1866
1532	gi|13751866 Mass: 14569 Score: 347 Expect: 1.7e-029 Queries matched: 14															PGSC0003DMP400018842	PGSC0003DMT400027651	Copper-zinc superoxide dismutase
		Cu/Zn-superoxide dismutase [Solanum tuberosum]
		1352.8384	1351.8311	1351.7459	0.0852	94	-	106	0	(14)	K.QIPLTGSQSIIGR.A + Pyro-glu (N-term Q)
		1369.8584	1368.8511	1368.7725	0.0786	94	-	106	0	52	K.QIPLTGSQSIIGR.A
		1701.9226	1700.9153	1700.8627	0.0526	127	-	144	1	7	K.STGNAGGRIACGIIGLQG.-
		2044.0591	2043.0518	2043.0384	0.0134	107	-	126	1	140	R.AVVVHADPDDLGKGGHELSK.S
		2744.3213	2743.3140	2743.3636	-0.0496	107	-	134	2	116	R.AVVVHADPDDLGKGGHELSKSTGNAGGR.I
	gi|134612	1379.8800	1378.8727	1378.7932	0.0795	102	-	114	0	47	K.QIPLTGPQSIIGR.A
1534	gi|89280641 Mass: 14571 Score: 68 Expect: 0.15 Queries matched: 15															PGSC0003DMP400043561	PGSC0003DMT400064608	ATP synthase epsilon chain, chloroplastic
		ATP synthase CF1 epsilon subunit [Solanum lycopersicum]
		1055.7068	1054.6995	1054.6247	0.0748	113	-	121	1	20	K.IEANLALRR.A
		2129.0718	2128.0645	2128.0557	0.0088	51	-	68	1	0	R.IRLNDQWLTMALMGGFAR.I + 2 Oxidation (M); kynurenin (W)
		1269.7900	1268.7827	1268.7088	0.0739	2	-	12	0	44	M.TLNLSVLTPNR.I + Acetyl (N-term)
	gi|132071 Mass: 20583 Score: 50 Expect: 9 Matches: 1
		RecName: Full=Ribulose bisphosphate carboxylase small chain C, chloroplastic; Short=RuBisCO small subunit C; Flags: Precursor
		1122.6400	1121.6327	1121.5618	0.0710	150	-	158	0	43	K.NAYPQAWIR.I + Trp->Kynurenin (W)
1538
1544	gi|73808794 Mass: 16212 Score: 139 Expect: 1.1e-008 Queries matched: 13															PGSC0003DMP400054296	PGSC0003DMT400080042	Nucleoside diphosphate kinase
		cytosolic nucleoside diphosphate kinase [Solanum chacoense]
		1583.9500	1582.9427	1582.8678	0.0749	87	-	102	0	46	K.IIGATNPLESAAGTIR.G
		1712.0305	1711.0232	1710.9628	0.0605	86	-	102	1	60	R.KIIGATNPLESAAGTIR.G
		1866.9500	1865.9427	1865.9016	0.0412	1	-	15	0	25	-.MEQTFIMIKPDGVQR.G + 2 Oxidation (M); Acetyl (N-term)
		1317.8500	1316.8427	1316.7452	0.0975	16	-	27	1	21	R.GLVGEIIGRFEK.K
1551	gi|45544871 Mass: 12161 Score: 95 Expect: 0.00027 Queries matched: 14															PGSC0003DMP400056071	PGSC0003DMT400083778	CONSTANS interacting protein 3
		CONSTANS interacting protein 3 [Solanum lycopersicum]
		1150.6426	1149.6353	1149.5454	0.0899	44	-	53	0	41	K.DPGQQPFSFK.I
		1736.8715	1735.8642	1735.8199	0.0444	62	-	77	0	6	K.GWDEGVLGMQLGEVAR.L + Oxidation (M); kynurenin (W)
		2077.0881	2076.0808	2076.0673	0.0135	59	-	77	1	12	K.VIKGWDEGVLGMQLGEVAR.L + Oxidation (M); kynurenin (W)
1553
1562
1568	gi|115275115 Mass: 16135 Score: 98 Expect: 0.013 Queries matched: 10 Frame: 2														gi|18394184|ref|NP_563961.1| CPN10 (CHAPERONIN 10); chaperone binding [Arabidopsis thaliana]	PGSC0003DMP400050071	PGSC0003DMT400073969	Small molecular heat shock protein 10
		SDBT001J19x SDBT Solanum tuberosum cDNA clone SDBT001J19, mRNA sequence													Score = 160 bits (404), Expect = 7e-38
		2400.1577	2399.1504	2399.1757	-0.0253	90	-	109	2	62	K.LGEKEFHLYRDEDILGTLHD.-
1575
1578	gi|14275856 Mass: 18772 Score: 79 Expect: 0.012 Queries matched: 10															PGSC0003DMP400012147	PGSC0003DMT400017675	Subunit A of ferredoxin-thioredoxin-reductase
		subunit A of ferredoxin-thioredoxin-reductase [Solanum tuberosum]
		1726.8528	1725.8455	1725.7886	0.0570	158	-	171	1	52	K.FSAHLKEDEFEFLD.-
	FG646550	2292.1804	2291.1731	2291.1797	-0.0065	171	-	190	1	67	K.QISANLPYKVEFVVDDLEGR.S
		2374.3274	2373.3201	2373.3419	-0.0218	136	-	156	2	36	R.VTVPLKVYHVPKVPELDLDGR.I
1581	gi|270311593 Mass: 18313 Score: 437 Expect: 1.7e-038 Queries matched: 21															PGSC0003DMP400010291	PGSC0003DMT400014861	Photosystem I reaction center subunit
		photosystem I reaction center subunit [Nicotiana tabacum]
		1001.5704	1000.5631	1000.4436	0.1195	160	-	167	0	38	K.CGSNVFWK.W + kynurenin (W)
		1174.6605	1173.6532	1173.5488	0.1044	115	-	124	0	63	R.AYTVQFGTCK.F
		1526.7687	1525.7614	1525.6871	0.0743	125	-	137	0	84	K.FPENFTGCQDLAK.Q
		2064.0532	2063.0459	2063.0244	0.0215	140	-	157	2	132	K.KVPFISDDLALECEGKDK.Y
		2227.1008	2226.0935	2226.0878	0.0058	141	-	159	2	65	K.VPFISDDLALECEGKDKYK.C
		2355.1700	2354.1627	2354.1828	-0.0200	140	-	159	3	123	K.KVPFISDDLALECEGKDKYK.C
	AW091753	1065.6578	1064.6505	1064.5389	0.1116	1	-	9	0	57	-.GVIDEYLEK.S
1584	gi|73920899 Mass: 24974 Score: 406 Expect: 2.1e-035 Queries matched: 20															PGSC0003DMP400016822	PGSC0003DMT400024598	Aspartic protease inhibitor 8
		Kunitz-type protease inhibitor precursor [Solanum tuberosum]
		1105.6893	1104.6820	1104.5563	0.1257	47	-	55	0	54	K.ELNPNLSYR.I
		1173.7096	1172.7023	1172.5900	0.1124	124	-	132	0	63	K.LCVSYTIWK.V + kynurenin (W)
		1348.7534	1347.7461	1347.6418	0.1043	87	-	99	0	80	R.YNSDVGPSGTPVR.F
		1518.7484	1517.7411	1517.6569	0.0843	73	-	86	0	75	K.SPNSDAPCPDGVFR.Y
		3316.4563	3315.4490	3315.5869	-0.1379	56	-	86	1	104	R.IISTYWGALGGDVYLGKSPNSDAPCPDGVFR.Y + kynurenin (W)
		3344.4387	3343.4314	3343.5818	-0.1504	56	-	86	1	(57)	R.IISTYWGALGGDVYLGKSPNSDAPCPDGVFR.Y + DOUBLE Ox (W)
	corresponds to the mature protein after removal of the different targeting sequences see gi:20137330	2452.2900	2451.2827	2451.3121	-0.0294	34	-	55	1	130	E.SPLPKPVLDTNGKELNPNLSYR.I
		1930.0400	1929.0327	1928.9956	0.0372	39	-	55	1	42	K.PVLDTNGKELNPNLSYR.I
1585
1586
1589	gi|53699396 Mass: 16081 Score: 149 Expect: 9.6e-008 Queries matched: 13 Frame: 1														gi|255551737|ref|XP_002516914.1| 40S ribosomal protein S21e, putative [Ricinus communis]	PGSC0003DMP400020040	PGSC0003DMT400029439	40S ribosomal protein S21
		23013.1 Developing Tubers Solanum tuberosum cDNA clone 23013 5', mRNA sequence													Score = 155 bits (393), Expect = 1e-36
		1675.8232	1674.8159	1674.8074	0.0086	33	-	47	0	37	K.DHASVQLNVGHLDDR.G
		1711.7780	1710.7707	1710.7631	0.0076	65	-	79	1	8	R.AQGDADSAMDRLWQK.K + Oxidation (M); kynurenin (W)
		1910.9502	1909.9429	1909.9396	0.0033	48	-	64	0	72	R.GIYTGSFTTFALCGFIR.A
		2218.1553	2217.1480	2217.1501	-0.0021	28	-	47	1	9	R.LITSKDHASVQLNVGHLDDR.G
		1897.8100	1896.8027	1896.7982	0.0045	27	-	41	0	59	K.MQNDEGQNMDLYIPR.K + 2 Oxidation (M); Acetyl (N-term)
1591	gi|417593 Mass: 20652 Score: 231 Expect: 6.7e-018 Queries matched: 27															PGSC0003DMP400041818	PGSC0003DMT400062138	Ribulose bisphosphate carboxylase small chain C, chloroplastic
		RecName: Full=Ribulose bisphosphate carboxylase small chain 3, chloroplastic; Short=RuBisCO small s
		1036.5728	1035.5655	1035.5138	0.0518	151	-	158	0	10	K.AYPQAWIR.I + DOUBLE Ox (W)
		1136.6708	1135.6635	1135.6138	0.0497	150	-	158	1	55	K.KAYPQAWIR.I + kynurenin (W)
		1164.6672	1163.6599	1163.6087	0.0512	150	-	158	1	(32)	K.KAYPQAWIR.I + DOUBLE Ox (W)
		2224.0652	2223.0579	2223.0551	0.0028	130	-	149	0	70	K.LPMFGCTDATQVLAEVQEAK.K + Oxidation (M)
		2717.3464	2716.3391	2716.3682	-0.0291	159	-	181	1	49	R.IIGFDNVRQVQCISFIAYKPEGY.-
	gi|132071	1122.6200	1121.6127	1121.5618	0.0510	150	-	158	0	54	K.NAYPQAWIR.I + Trp->Kynurenin (W)
1596
1598	gi|132071 Mass: 20583 Score: 102 Expect: 5.3e-005 Queries matched: 12															PGSC0003DMP400041818	PGSC0003DMT400062138	Ribulose bisphosphate carboxylase small chain C, chloroplastic
		RecName: Full=Ribulose bisphosphate carboxylase small chain C, chloroplastic; Short=RuBisCO small s
		1122.6772	1121.6699	1121.5618	0.1082	150	-	158	0	52	K.NAYPQAWIR.I + kynurenin (W)
		1150.6735	1149.6662	1149.5567	0.1095	150	-	158	0	(15)	K.NAYPQAWIR.I + DOUBLE Ox (W)
		2717.3108	2716.3035	2716.3682	-0.0647	159	-	181	1	32	R.IIGFDNVRQVQCISFIAYKPEGY.-
	gi|132120	1136.7300	1135.7227	1135.6138	0.1089	149	-	157	1	23	K.KAYPQAWIR.I + Trp->Kynurenin (W)
	gi|16244037 Mass: 25172 Score: 171 Expect: 6e-010 Queries matched: 15 Frame: 1													gi|255571176|ref|XP_002526538.1| Photosystem II reaction center W protein, putative [Ricinus communis]
		EST549543 tomato flower, 3 - 8 mm buds Solanum lycopersicum cDNA clone cTOB29L19 5' end, mRNA seque													Score = 244 bits (623), Expect = 6e-63
		1240.7290	1239.7217	1239.6247	0.0970	166	-	176	0	24	R.YANSNGLQFVK.S
		2174.1709	2173.1636	2173.1630	0.0006	69	-	87	1	89	K.IQFIQGTDEQTIPDVKLTK.S
1610	gi|10448428 Mass: 13256 Score: 229 Expect: 9.6e-016 Queries matched: 9 Frame: 3														gi|462765|gb|AAC37397.1| auxin-induced proteinase inhibitor [Solanum lycopersicum]	PGSC0003DMP400026812	PGSC0003DMT400039544	Proteinase inhibitor type-2 CEVI57
		EST426121 potato leaves and petioles Solanum tuberosum cDNA clone cSTB19L8 5' sequence, mRNA sequen													Score = 150 bits (380), Expect = 4e-35
		1313.6454	1312.6381	1312.5353	0.1028	81	-	92	0	37	K.DGTFICDGGSER.D
		1865.8583	1864.8510	1864.8049	0.0461	77	-	92	1	124	K.YFNKDGTFICDGGSER.D
		2165.9587	2164.9514	2164.9483	0.0031	77	-	95	2	42	K.YFNKDGTFICDGGSERDGK.K
1615	gi|197132134 Mass: 9529 Score: 470 Expect: 8.4e-042 Queries matched: 28															no significant alignment
		photosystem I subunit VII [Geranium carolinianum]
		1208.7010	1207.6937	1207.5986	0.0952	67	-	75	0	(40)	R.VYLWHETTR.S + kynurenin (W)
		1236.6945	1235.6872	1235.5935	0.0937	67	-	75	0	41	R.VYLWHETTR.S + DOUBLE Ox (W)
		1541.7373	1540.7300	1540.6650	0.0650	54	-	66	0	70	R.CESACPTDFLSVR.V
		1645.7683	1644.7610	1644.7058	0.0552	7	-	19	0	86	K.IYDTCIGCTQCVR.A
		1697.8223	1696.8150	1696.7661	0.0489	53	-	66	1	66	K.RCESACPTDFLSVR.V
		1846.9152	1845.9079	1845.8719	0.0360	67	-	81	1	2	R.VYLWHETTRSMGLAY.- + Oxidation (M); kynurenin (W)
		2183.9993	2182.9920	2182.9922	-0.0001	2	-	19	1	125	M.SHSVKIYDTCIGCTQCVR.A
1622	gi|261732978 Mass: 21542 Score: 99 Expect: 0.0093 Queries matched: 15 Frame: 1														gi|90110081|sp|Q9XGX7.2|TIM9_ORYSJ RecName: Full=Mitochondrial import inner membrane translocase	PGSC0003DMP400033355	PGSC0003DMT400049422	Mitochondrial import inner membrane translocase subunit Tim9
		FS118946 library TVR Solanum torvum cDNA clone TVR24O12 5', mRNA sequence													Score = 174 bits (440), Expect = 5e-42
		1534.8276	1533.8203	1533.7569	0.0634	79	-	90	2	8	K.TLDKQEETCVRR.C
		1562.7683	1561.7610	1561.7017	0.0593	67	-	78	2	16	R.CFTDCVDSFKRK.T
		1775.9286	1774.9213	1774.8771	0.0442	28	-	43	1	26	K.SMIGDLDSLPEADKLR.M + Oxidation (M)
		1434.6900	1433.6827	1433.6068	0.0759	67	-	77	1	42	R.CFTDCVDSFKR.K
1632
1633	gi|197132134 Mass: 9529 Score: 338 Expect: 1.3e-028 Queries matched: 20															no significant alignment
		photosystem I subunit VII [Geranium carolinianum]
		1208.7118	1207.7045	1207.5986	0.1060	67	-	75	0	42	R.VYLWHETTR.S + kynurenin (W)
		1236.7047	1235.6974	1235.5935	0.1039	67	-	75	0	(18)	R.VYLWHETTR.S + DOUBLE Ox (W)
		1541.7477	1540.7404	1540.6650	0.0754	54	-	66	0	56	R.CESACPTDFLSVR.V
		1645.7755	1644.7682	1644.7058	0.0624	7	-	19	0	90	K.IYDTCIGCTQCVR.A
		2184.0090	2183.0017	2182.9922	0.0096	2	-	19	1	88	M.SHSVKIYDTCIGCTQCVR.A
1639	gi|1706276 Mass: 9357 Score: 142 Expect: 5.3e-009 Queries matched: 10															PGSC0003DMP400039337	PGSC0003DMT400058429	Cystatin
		RecName: Full=Cysteine proteinase inhibitor A; AltName: Full=Cystatin-A; AltName: Full=SCA
		1087.6603	1086.6530	1086.5458	0.1073	10	-	18	1	24	R.FAVDEHNKK.Q
		2088.1055	2087.0982	2087.0799	0.0183	10	-	27	2	80	R.FAVDEHNKKQNALLEFGK.V
	CV652075	1660.8428	1659.8355	1659.7699	0.0656	8	-	23	0	65	R.EAGGSENSVEINDLAR.F
isoforms		2371.1700	2370.1627	2370.1775	-0.0148	23	-	45	1	98	M.ATLGGIREAGGSENSVEINDLAR.F + Acetyl (N-term)
isoforms	FS394054	2385.1800	2384.1727	2384.1931	-0.0204	14	-	36	1	56	M.ATLGGIREAGGSENSLEINDLAR.F + Acetyl (N-term)
1649
1650
1655	gi|228016106 Mass: 9493 Score: 108 Expect: 1.3e-005 Queries matched: 10															no significant alignment
		photosystem I subunit VII [Pinus rzedowskii]
		1208.7126	1207.7053	1207.5986	0.1068	67	-	75	0	21	R.VYLWHETTR.S + kynurenin (W)
		1541.7440	1540.7367	1540.6650	0.0717	54	-	66	0	26	R.CESACPTDFLSVR.V
		1645.7761	1644.7688	1644.7058	0.0630	7	-	19	0	27	K.IYDTCIGCTQCVR.A
1660	gi|15256511 Mass: 17269 Score: 530 Expect: 7.6e-046 Queries matched: 16 Frame: 2														gi|268374352|gb|ACZ04396.1| type I serine protease inhibitor [Solanum tuberosum]	PGSC0003DMP400021369	PGSC0003DMT400031525	Type I serine protease inhibitor
		EST534582 P. infestans-challenged potato leaf, compatible reaction Solanum tuberosum cDNA clone PPC													Score = 191 bits (484), Expect = 4e-47
		1588.7289	1587.7216	1587.9024	-0.1808	52	-	65	1	81	K.GKLFWPELIGVPTK.L + kynurenin (W)
		1877.0222	1876.0149	1876.1145	-0.0996	99	-	116	1	105	R.VRLVDNILGSVVQIPVVG.-
		2442.3596	2441.3523	2441.2801	0.0722	74	-	95	0	121	K.ENSLINDVQIILSGSPVPLDYR.C
		3054.9224	3053.9151	3053.6284	0.2867	69	-	95	1	188	K.EIIEKENSLINDVQIILSGSPVPLDYR.C
	AJ878333	1744.8397	1743.8324	1743.9671	-0.1347	25	-	39	1	48	K.LRWPELIGVPAQYAK.G + kynurenin (W)
		1772.8427	1771.8354	1771.9621	-0.1266	25	-	39	1	(42)	K.LRWPELIGVPAQYAK.G + DOUBLE Ox (W)
	CV504792 Mass: 13775 Score: 161 Expect: 1.1e-08 Matches: 1 Frame: 3														gi|70779535|gb|AAZ08249.1| proteinase inhibitor 1 PPI3A4 [Solanum tuberosum]
		EM_EST:CV504792; CV504792 71360.1 Mixed Floral Solanum tuberosum cDNA clone 71360 5', mRNA sequence.													Score = 127 bits (320), Expect = 4e-28
		2956.8500	2955.8427	2955.5917	0.2510	40	-	66	1	163	K.GIIEKENTFITDVQIILNGSPVTADLR.C
1662	gi|15256511 Mass: 17269 Score: 561 Expect: 6e-049 Queries matched: 20 Frame: 2														gi|268374352|gb|ACZ04396.1| type I serine protease inhibitor [Solanum tuberosum]	PGSC0003DMP400021369	PGSC0003DMT400031525	Type I serine protease inhibitor
		EST534582 P. infestans-challenged potato leaf, compatible reaction Solanum tuberosum cDNA clone PPC													Score = 191 bits (484), Expect = 4e-47
		1403.8657	1402.8584	1402.7860	0.0724	54	-	65	0	46	K.LFWPELIGVPTK.L + kynurenin (W)
		1588.9656	1587.9583	1587.9024	0.0559	52	-	65	1	81	K.GKLFWPELIGVPTK.L + kynurenin (W)
		1716.0569	1715.0496	1715.0021	0.0475	54	-	68	1	62	K.LFWPELIGVPTKLAK.E + kynurenin (W)
		1877.1571	1876.1498	1876.1145	0.0353	99	-	116	1	85	R.VRLVDNILGSVVQIPVVG.-
		2442.2627	2441.2554	2441.2801	-0.0247	74	-	95	0	91	K.ENSLINDVQIILSGSPVPLDYR.C
		3054.5457	3053.5384	3053.6284	-0.0900	69	-	95	1	160	K.EIIEKENSLINDVQIILSGSPVPLDYR.C
1682	gi|169493 Mass: 12179 Score: 159 Expect: 8.4e-007 Queries matched: 21															PGSC0003DMP400021369	PGSC0003DMT400031525	Type I serine protease inhibitor
		proteinase inhibitor I [Solanum tuberosum]
		1410.8707	1409.8634	1409.7667	0.0967	45	-	56	1	36	K.QRWPELIGVPTK.L + kynurenin (W); Pyro-glu (N-term Q)
		1427.8875	1426.8802	1426.7932	0.0870	45	-	56	1	39	K.QRWPELIGVPTK.L + kynurenin (W)
		1455.8912	1454.8839	1454.8497	0.0343	47	-	59	1	21	R.WPELIGVPTKLAK.G + kynurenin (W)
		1723.0488	1722.0415	1721.9828	0.0587	45	-	59	2	(10)	K.QRWPELIGVPTKLAK.G + kynurenin (W); Pyro-glu (N-term Q)
		1740.0696	1739.0623	1739.0093	0.0530	45	-	59	2	33	K.QRWPELIGVPTKLAK.G + kynurenin (W)
		1768.0624	1767.0551	1767.0043	0.0509	45	-	59	2	(16)	K.QRWPELIGVPTKLAK.G + DOUBLE Ox (W)
	C-terminus	1974.06	VRLFDNILGDVVDMPVVG				gi|70779526|gb|DQ087221.1|				VRLFDNILGVVVDMPVVG
1683
1688
1692
1705	gi|12644171 Mass: 35154 Score: 836 Expect: 2.1e-078 Queries matched: 34															PGSC0003DMP400004990	PGSC0003DMT400007189	Oxygen-evolving enhancer protein 1, chloroplastic
		RecName: Full=Oxygen-evolving enhancer protein 1, chloroplastic; Short=OEE1; AltName: Full=33 kDa s
		1252.7034	1251.6961	1251.6459	0.0502	88	-	97	1	46	K.RLTYDEIQSK.T
		2281.1602	2280.1529	2280.1426	0.0104	214	-	234	0	(70)	K.QLVASGKPESFSGEFLVPSYR.G + Pyro-glu (N-term Q)
		2298.1707	2297.1634	2297.1691	-0.0057	214	-	234	0	142	K.QLVASGKPESFSGEFLVPSYR.G
		2381.1377	2380.1304	2380.1480	-0.0176	104	-	127	0	181	K.GTGTANQCPTIEGGVGSFAFKPGK.Y
		2706.4207	2705.4134	2705.4427	-0.0293	189	-	213	1	96	K.DGIDYAAVTVQLPGGERVPFLFTIK.Q
		2961.3750	2960.3677	2960.4110	-0.0433	245	-	273	2	110	R.GGSTGYDNAVALPAGGRGDEEELQKENVK.N
		3346.6985	3345.6912	3345.7191	-0.0278	282	-	313	0	135	K.ITLSVTQSKPETGEVIGVFESIQPSDTDLGAK.V
		3733.7634	3732.7561	3732.8191	-0.0629	245	-	281	3	91	R.GGSTGYDNAVALPAGGRGDEEELQKENVKNTASLTGK.I
1706	gi|11134035 Mass: 28158 Score: 517 Expect: 1.7e-046 Queries matched: 23															PGSC0003DMP400001760	PGSC0003DMT400002421	Oxygen-evolving enhancer protein 2, chloroplastic
		RecName: Full=Oxygen-evolving enhancer protein 2, chloroplastic; Short=OEE2; AltName: Full=23 kDa s
		1187.7423	1186.7350	1186.6346	0.1005	113	-	122	0	63	K.EIEFPGQVLR.Y
		1572.8080	1571.8007	1571.7355	0.0653	144	-	157	0	77	K.SITDYGSPEEFLSK.V
		1616.7825	1615.7752	1615.7154	0.0598	88	-	101	0	103	K.ENTDFLPYNGDGFK.L
		1803.9852	1802.9779	1802.9315	0.0465	108	-	122	1	38	K.WNPSKEIEFPGQVLR.Y + kynurenin (W)
		2127.0442	2126.0369	2126.0239	0.0130	209	-	229	1	105	R.TADGDEGGKHQLITATVNDGK.L
		2391.0886	2390.0813	2390.0947	-0.0134	123	-	143	1	90	R.YEDNFDSTSNLMVAVTPTDKK.S + Oxidation (M)
	corresponds to the predicted transitpeptide	1351.7854	1350.7781	1350.6932	0.0849	75	-	87	0	114	A.AYGEAANVFGKPK.E
1707
1708	gi|73920907 Mass: 17629 Score: 142 Expect: 5.3e-009 Queries matched: 8															PGSC0003DMP400008029	PGSC0003DMT400011562	Proteinase inhibitor type-2 P303.51
		proteinase inhibitor II precursor [Solanum tuberosum]
		1194.4995	1193.4922	1193.4923	-0.0001	67	-	76	0	49	K.GCNYYSAFGR.F
		1654.7268	1653.7195	1653.7239	-0.0044	90	-	103	0	73	K.ACPLNCDTNIAYSR.C
	gi|46829642 Mass: 15882 Score: 104 Expect: 0.003 Queries matched: 14 Frame: 3													gi|266330|sp|Q00783.1|ICI1_SOLTU RecName: Full=Proteinase inhibitor 1
		3991.1 Tuber Skin Solanum tuberosum cDNA clone 3991 5', mRNA sequence													Score = 187 bits (474), Expect = 5e-46
		1412.8245	1411.8172	1411.8187	-0.0015	40	-	51	1	40	K.LRWPELIGVPTK.L + kynurenin (W)
		1440.8173	1439.8100	1439.8136	-0.0036	40	-	51	1	(35)	K.LRWPELIGVPTK.L + DOUBLE Ox (W)
		1988.1224	1987.1151	1987.1142	0.0010	85	-	102	1	34	R.VRLFDNILGYVVDIPVVG.-
	BE922627	1598.8931	1597.8858	1597.8827	0.0031	94	-	107	0	43	R.LFDNILGDVVQIPR.V
1709
1710	gi|115813 Mass: 29344 Score: 140 Expect: 8.4e-009 Queries matched: 14															PGSC0003DMP400036884	PGSC0003DMT400054836	Chlorophyll a-b binding protein 8, chloroplastic
		RecName: Full=Chlorophyll a-b binding protein 8, chloroplastic; AltName: Full=LHCI type III CAB-8;
		1371.7341	1370.7268	1370.6288	0.0980	171	-	182	0	37	R.FQDWAKPGSMGK.Q + Oxidation (M); kynurenin (W)
		2547.2126	2546.2053	2546.2440	-0.0387	191	-	216	1	91	K.GLGGSGDPAYPGGPLFNPLGFGKDEK.S
		1281.7700	1280.7627	1280.6513	0.1114	95	-	105	0	39	K.WLAYGEVINGR.F + Trp->Kynurenin (W)
	CK261341	1689.9841	1688.9768	1688.9170	0.0598	117	-	133	0	100	R.FAMLGAVGSIAPEILGK.A + Oxidation (M)
	AV426112	1378.8200	1377.8127	1377.7153	0.0974	42	-	53	0	44	K.QGANRPLWFASK.Q + Trp->Kynurenin (W)
1711	gi|215374835 Mass: 5872 Score: 114 Expect: 0.0003 Queries matched: 5 Frame: 5														gi|239735943|gb|ACS12830.1| Kunitz-type proteinase inhibitor A6 [Solanum palustre]	PGSC0003DMP400016824	PGSC0003DMT400024601	Aspartic protease inhibitor 5
		FSPM3870F2 Downregulated genes in potato cult. Sante infected by potato virus Y (PVY-NTN) Solanum t													Score = 70.9 bits (172), Expect = 5e-11
		2661.4446	2660.4373	2660.1852	0.2521	21	-	45	0	43	R.GPYGGDIYLDYSPGSTAPCPDGVFR.Y
		2817.5747	2816.5674	2816.2863	0.2811	20	-	45	1	43	K.RGPYGGDIYLDYSPGSTAPCPDGVFR.Y
1712
1713	gi|15256908 Mass: 14044 Score: 440 Expect: 7.6e-037 Queries matched: 23 Frame: 1															PGSC0003DMP400021369	PGSC0003DMT400031525	Type I serine protease inhibitor
		EST534979 P. infestans-challenged potato leaf, compatible reaction Solanum tuberosum cDNA clone PPC
		1403.8668	1402.8595	1402.7860	0.0735	52	-	63	0	49	K.LFWPELIGVPTK.L + kynurenin (W)
		1877.1561	1876.1488	1876.1145	0.0343	97	-	114	1	97	R.VRLVDNILGSVVQIPVVG.-
		2442.2639	2441.2566	2441.2801	-0.0235	72	-	93	0	63	K.ENSLINDVQIILSGSPVPLDYR.C
		3054.5493	3053.5420	3053.6284	-0.0864	67	-	93	1	168	K.EIIEKENSLINDVQIILSGSPVPLDYR.C
	gi|169493	1598.9503	1597.9430	1597.8827	0.0603	92	-	105	0	80	R.LFDNILGDVVQIPR.V
	gi|110083945 Mass: 13124 Score: 95 Expect: 0.0003 Matches: 1
		proteinase inhibitor isoform [Solanum phureja]
		2476.2300	2475.2227	2475.2468	-0.0241	47	-	68	1	95	Q.DVLCPGKQSWPELVGKPAEYAK.K + Trp->Kynurenin (W)
		1706.9200	1705.9127	1705.8675	0.0452	54	-	68	0	91	K.QSWPELVGKPAEYAK.K + Trp->Kynurenin (W)
1716	gi|123965222 Mass: 21203 Score: 217 Expect: 1.7e-016 Queries matched: 4															PGSC0003DMP400024701	PGSC0003DMT400036428	Germin
		germin-like protein [Capsicum chinense]
		1478.8976	1477.8903	1477.8028	0.0876	186	-	199	0	104	K.LVGATTFLDEATIK.K
		1606.9792	1605.9719	1605.8977	0.0742	186	-	200	1	113	K.LVGATTFLDEATIKK.L
		1265.7308	1264.7235	1264.6122	0.1113	19	-	29	0	83	A.AVQDFCVADLK.A
	FG647212	2186.1746	2185.1673	2185.1643	0.0030	94	-	116	0	112	K.AAVTPAFAAQFPGVNGLGISAAR.L
		2429.0811	2428.0738	2428.1039	-0.0301	46	-	67	1	102	A.AVQDFCVADLKAPESPSGYSCK.S
1718
1720	gi|4388533 Mass: 49219 Score: 386 Expect: 2.1e-033 Queries matched: 22															PGSC0003DMP400053197	PGSC0003DMT400078507	ATP synthase subunit beta
		F1-ATP synthase, beta subunit [Sorghum bicolor]
		1173.5404	1172.5331	1172.6553	-0.1222	130	-	139	0	52	K.VVDLLAPYQR.G
		1390.5824	1389.5751	1389.6788	-0.1037	167	-	180	0	113	K.AHGGFSVFAGVGER.T
		2061.0181	2060.0108	2060.0426	-0.0317	331	-	349	0	80	R.QISELGIYPAVDPLDSTSR.M
		2186.1311	2185.1238	2185.1378	-0.0140	268	-	288	0	96	R.IPSAVGYQPTLATDLGGLQER.I
	gi|89280620 Mass: 55434 Score: 292 Expect: 5.3e-024 Queries matched: 20
		ATP synthase CF1 alpha chain [Solanum lycopersicum]
		1416.6831	1415.6758	1415.7772	-0.1014	95	-	107	0	86	R.IAQIPVSEAYLGR.V
		1553.6487	1552.6414	1552.7310	-0.0896	285	-	297	0	89	R.EAYPGDVFYLHSR.L
		1612.8187	1611.8114	1611.8943	-0.0829	26	-	41	0	76	K.IVNTGTVLQVGDGIAR.I
1723	gi|12586267 Mass: 17945 Score: 224 Expect: 3e-015 Queries matched: 9 Frame: 2														gi|222159965|gb|ACM47316.1| putative ML domain protein [Capsicum annuum]	PGSC0003DMP400036969	PGSC0003DMT400054969	ML domain protein
		EST460751 potato leaves and petioles Solanum tuberosum cDNA clone cSTB42J14 5' sequence, mRNA seque													Score = 254 bits (648), Expect = 3e-66
		1358.7639	1357.7566	1357.7605	-0.0039	46	-	57	0	54	K.VSQINITPYPVK.G
		1628.9114	1627.9041	1627.9045	-0.0004	46	-	60	1	83	K.VSQINITPYPVKGGR.T
		2319.2456	2318.2383	2318.2382	0.0001	40	-	60	2	71	K.ANYDVKVSQINITPYPVKGGR.T
1725	gi:53697381 Mass: 18585 Score: 94 Expect: 0.05 Matches: 1 Frame: 2														gi|161702913|gb|ABX76297.1| stigma expressed protein [Nicotiana alata]	PGSC0003DMP400017946	PGSC0003DMT400026280	Stigma expressed protein
		EM_EST:CV472605; CV472605 45975.1 Common Scab-Challenged Tubers Solanum tuberosum cDNA clone 45975 5', mRNA sequence.													Score = 114 bits (285), Expect = 4e-24
		3444.3100	3443.3027	3443.3992	-0.0965	73	-	100	0	94	R.YCPSQYICPTCNFDCADVGLTYNSGYYR.L
		2809.1000	2808.0927	2808.1618	-0.0691	94	-	116	0	115	Q.YICPTCNFDCADVGLTYNSGYYR.L
		1609.9300	1608.9227	1608.8664	0.0563	101	-	114	0	100	R.LALNNKPYPFGFTK.V
	CV431177	1685.0100	1684.0027	1683.9560	0.0467	8	-	24	0	70	R.FVITGGTLGIPGPNTLK.N
	gi:225409034 Mass: 9321 Score: 81 Expect: 0.98 Matches: 1 Frame: 3														gi|297844644|ref|XP_002890203.1| soul heme-binding family protein [Arabidopsis lyrata subsp. lyrata]
		EM_EST:FS182400; FS182400 Solanum lycopersicum cDNA, clone: LEFL3016H16, 5' end sequence in root.													Score = 114 bits (284), Expect = 4e-25
		2356.1100	2355.1027	2355.1165	-0.0137	2	-	20	2	64	K.IECPNYDVIESGKDYEIRR.Y
		2200.0300	2199.0227	2199.0154	0.0074	2	-	19	1	32	K.IECPNYDVIESGKDYEIR.R
1726
1727	gi|108773137 Mass: 53532 Score: 613 Expect: 4.2e-056 Queries matched: 36															PGSC0003DMP400053275	PGSC0003DMT400078610	ATP synthase subunit beta
		ATP synthase CF1 beta subunit [Solanum tuberosum]
		1328.6439	1327.6366	1327.6632	-0.0266	192	-	205	0	120	K.AHGGVSVFGGVGER.T
		1433.7440	1432.7367	1432.7673	-0.0306	278	-	291	0	63	R.FVQAGSEVSALLGR.M
		1617.7764	1616.7691	1616.7980	-0.0289	232	-	246	0	30	K.VALVYGQMNEPPGAR.M + Oxidation (M)
		2077.0190	2076.0117	2076.0197	-0.0080	360	-	378	0	41	K.GIYPAVDPLDSTSTMLQPR.I + Oxidation (M)
		2311.1470	2310.1397	2310.1386	0.0012	53	-	73	0	131	R.DSVGQPINVACEVQQLLGNNR.V
		2566.3328	2565.3255	2565.3081	0.0174	53	-	75	1	96	R.DSVGQPINVACEVQQLLGNNRVR.A
	gi|6017830	2988.6200	2987.6127	2987.5433	0.0694	423	-	449	1	109	R.FLSQPFFVAEVFTGDPGKYVGLAETIR.G
	gi|159232218	2724.4000	2723.3927	2723.3589	0.0338	45	-	69	0	56	R.IFNVLGEPVDNLGPVDTSTMSPIHR.S + Oxidation (M)
	gi|159227262	2055.0800	2054.0727	2054.0831	-0.0103	23	-	44	0	55	R.GMAVIDTGAPISVPVGGATLGR.I + Oxidation (M)
1732	gi|1707998 Mass: 57224 Score: 180 Expect: 8.4e-013 Queries matched: 31															PGSC0003DMP400053311	PGSC0003DMT400078666	Serine hydroxymethyltransferase, mitochondrial
		RecName: Full=Serine hydroxymethyltransferase, mitochondrial; Short=SHMT; AltName: Full=Glycine hyd
		1091.7451	1090.7378	1090.6134	0.1244	227	-	237	0	41	K.LIVAGASAYAR.L
		1113.6854	1112.6781	1112.5614	0.1167	238	-	245	1	26	R.LYDYDRIR.K
		1259.7504	1258.7431	1258.6306	0.1126	493	-	502	1	35	K.LRHDVEEYAK.Q
		2227.0188	2226.0115	2225.9721	0.0394	112	-	129	1	22	R.YYGGNEYIDMAETLCQKR.A + Oxidation (M)
		2307.1421	2306.1348	2306.1113	0.0235	168	-	188	0	1	R.IMALDLPHGGHLSHGYQTDTK.K + Oxidation (M)
		2435.1904	2434.1831	2434.2063	-0.0232	168	-	189	1	21	R.IMALDLPHGGHLSHGYQTDTKK.I + Oxidation (M)
		2731.3984	2730.3911	2730.4486	-0.0574	405	-	431	1	7	K.VLEAVHIAANKNTVPGDVSAMVPGGIR.M + Oxidation (M)
1734	BQ046941 Mass: 25980 Score: 68 Expect: 24 Matches: 1 Frame: 1														gi|312231978|gb|ADQ53450.1| plastid thioredoxin M precursor [Nicotiana tabacum]	PGSC0003DMP400021964	PGSC0003DMT400032333	Thioredoxin
		EM_EST:BQ046941; BQ046941 EST596059 P. infestans-challenged potato leaf, incompatible reaction Solanum tuberosum cDNA clone BPLI16A24 5' end, mRNA sequence.													Score = 287 bits (735), Expect = 8e-76
		1749.9200	1748.9127	1748.8581	0.0546	147	-	162	0	53	K.LNTDESPSIATEFGIR.S
1738	gi|10720247 Mass: 50897 Score: 208 Expect: 1.3e-015 Queries matched: 20															PGSC0003DMP400033265	PGSC0003DMT400049256	Ribulose bisphosphate carboxylase/oxygenase activase, chloroplastic
		RecName: Full=Ribulose bisphosphate carboxylase/oxygenase activase, chloroplastic; Short=RA; Short=
		1120.6716	1119.6643	1119.6036	0.0607	209	-	217	1	20	R.YREAAEIIR.K
		1313.7195	1312.7122	1312.6597	0.0525	171	-	180	1	41	K.SFQCELVFRK.M
		1868.9707	1867.9634	1867.9468	0.0166	332	-	348	0	102	K.IVDSFPGQSIDFFGALR.A
	gi|40457328 Mass: 47782 Score: 171 Expect: 6.7e-012 Queries matched: 18															PGSC0003DMP400007746	PGSC0003DMT400011133	Glutamine synthetase
		glutamine synthetase GS58 [Nicotiana attenuata]
		1626.7974	1625.7901	1625.7546	0.0356	337	-	350	1	101	R.HKEHISAYGEGNER.R
		1821.8741	1820.8668	1820.8805	-0.0137	356	-	371	1	55	K.HETASIDKFSWGVANR.G + kynurenin (W)
1739	gi:15256908 Mass: 14044 Score: 140 Expect: 1.3e-06 Matches: 1 Frame: 1														gi|21528|emb|CAA47907.1| proteinase inhibitor I [Solanum tuberosum]	PGSC0003DMP400021369	PGSC0003DMT400031525	Type I serine protease inhibitor
		EM_EST:BI432218; BI432218 EST534979 P. infestans-challenged potato leaf, compatible reaction Solanum tuberosum cDNA clone PPCAN90 5' sequence, mRNA sequence.													Score = 182 bits (463), Expect = 9e-45
		1877.1600	1876.1527	1876.1146	0.0381	97	-	114	1	125	R.VRLVDNILGSVVQIPVVG.-
		3054.5400	3053.5327	3053.6284	-0.0957	67	-	93	1	228	K.EIIEKENSLINDVQIILSGSPVPLDYR.C
		1403.8700	1402.8627	1402.7860	0.0767	52	-	63	0	75	K.LFWPELIGVPTK.L + Trp->Kynurenin (W)
		2442.2600	2441.2527	2441.2802	-0.0275	72	-	93	0	187	K.ENSLINDVQIILSGSPVPLDYR.C
		3366.7100	3365.7027	3365.8446	-0.1418	64	-	93	2	142	K.LAKEIIEKENSLINDVQIILSGSPVPLDYR.C
		1588.9700	1587.9627	1587.9025	0.0603	50	-	63	1	84	K.GKLFWPELIGVPTK.L + Trp->Kynurenin (W)
1740	gi|2499967 Mass: 15215 Score: 323 Expect: 4.2e-027 Queries matched: 6															PGSC0003DMP400038088	PGSC0003DMT400056635	Photosystem I reaction center subunit IV B, chloroplastic
		RecName: Full=Photosystem I reaction center subunit IV B, chloroplastic; Short=PSI-E B; Contains: R
		2271.0833	2270.0760	2270.0702	0.0058	124	-	143	0	132	K.VNYANVSTNNYALDEVEEVK.-
		2660.3142	2659.3069	2659.2765	0.0305	121	-	143	1	180	R.FNKVNYANVSTNNYALDEVEEVK.-
	gi|217075132	2243.2200	2242.2127	2242.2070	0.0057	105	-	125	2	44	K.GTGSVVAVDQDPKTRYPVVVR.F
confirms transitpeptide, insertion of 3 amino acids	CK258906	3177.7100	3176.7027	3176.6353	0.0675	74	-	107	1	82	A.AEEAAEAAPPAATATAEGEAPPAKAAKPPPIGPK.R
		3248.7500	3247.7427	3247.6724	0.0703	55	-	89	1	91	R.AAEEAAEAAPPAATATAEGEAPPAKAAKPPPIGPK.R
1741	gi|51457944 Mass: 24557 Score: 424 Expect: 3.3e-037 Queries matched: 23															PGSC0003DMP400037659	PGSC0003DMT400055931	Photosystem II oxygen-evolving complex protein 3
		photosystem II oxygen-evolving complex protein 3 [Solanum lycopersicum]
		1170.7112	1169.7039	1169.6080	0.0959	163	-	171	1	48	R.AEYLRYDLK.T
		1265.7166	1264.7093	1264.6200	0.0893	151	-	160	0	43	K.AWPYVQNDLR.L + kynurenin (W)
		1534.8741	1533.8668	1533.8052	0.0616	151	-	162	1	30	K.AWPYVQNDLRLR.A + kynurenin (W)
		2015.0422	2014.0349	2014.0119	0.0230	89	-	109	0	114	K.VGPPPPPSGGLPGTLNSDEAR.D
		3085.5322	3084.5249	3084.5992	-0.0742	89	-	118	2	101	K.VGPPPPPSGGLPGTLNSDEARDFSLPLKNR.F
		3413.7200	3412.7127	3412.8103	-0.0976	86	-	118	3	68	R.SIKVGPPPPPSGGLPGTLNSDEARDFSLPLKNR.F
	BE923127	1632.9300	1631.9227	1631.8671	0.0556	119	-	132	0	91	R.FYLQPLTPAEAVQR.V
1742	gi|130284 Mass: 10381 Score: 748 Expect: 1.3e-069 Queries matched: 16															PGSC0003DMP400063724	PGSC0003DMT400092049	Plastocyanin, chloroplastic
		RecName: Full=Plastocyanin
		1960.8933	1959.8860	1959.8607	0.0253	78	-	95	0	68	K.GTYTFYCAPHQGAGMVGK.V + Oxidation (M)
		2374.0850	2373.0777	2373.0881	-0.0104	78	-	99	1	26	K.GTYTFYCAPHQGAGMVGKVTVN.- + Oxidation (M)
		2542.1594	2541.1521	2541.1771	-0.0250	31	-	54	0	161	K.NNAGFPHNVVFDEDEIPAGVDASK.I
		2578.2742	2577.2669	2577.2961	-0.0292	1	-	26	0	182	-.LDVLLGGDDGSLAFIPGNFSVSAGEK.I
		3031.4065	3030.3992	3030.4722	-0.0730	27	-	54	1	82	K.ITFKNNAGFPHNVVFDEDEIPAGVDASK.I
		3067.5166	3066.5093	3066.5912	-0.0819	1	-	30	1	202	-.LDVLLGGDDGSLAFIPGNFSVSAGEKITFK.N
isoform	gi|110349917	2556.1700	2555.1627	2555.1928	-0.0301	102	-	125	0	116	K.NNAGFPHNIVFDEDEIPAGVDASK.I
1743	gi|33327286 Mass: 15049 Score: 530 Expect: 8.4e-048 Queries matched: 20															PGSC0003DMP400025426	PGSC0003DMT400037401	Polyubiquitin 10
		polyubiquitin 2 [Phaseolus vulgaris]
		1346.8412	1345.8339	1345.7353	0.0986	24	-	35	1	12	R.LIFAGKQLEDGR.T
		1523.8610	1522.8537	1522.7739	0.0798	11	-	23	1	101	K.IQDKEGIPPDQQR.L
		1722.9711	1721.9638	1721.9060	0.0578	9	-	23	2	64	K.AKIQDKEGIPPDQQR.L
		1763.9457	1762.9384	1762.8836	0.0548	69	-	84	0	27	K.TITLEVESSDTIDNVK.A
		2114.1736	2113.1663	2113.1531	0.0132	36	-	53	1	119	R.TLADYNIQKESTLHLVLR.L
		2812.4324	2811.4251	2811.4878	-0.0627	30	-	53	2	89	K.QLEDGRTLADYNIQKESTLHLVLR.L
		2795.4275	2794.4202	2794.4613	-0.0411	106	-	129	2	73	K.QLEDGRTLADYNIQKESTLHLVLR.L + Pyro-glu (N-term Q)
1745	gi|225840 Mass: 12252 Score: 276 Expect: 2.1e-022 Queries matched: 18															PGSC0003DMP400021369	PGSC0003DMT400031525	Type I serine protease inhibitor
		proteinase inhibitor I
		1598.9633	1597.9560	1597.8827	0.0733	92	-	105	0	95	R.LFDNILGDVVQIPR.V
		1854.0955	1853.0882	1853.0522	0.0360	90	-	105	1	106	R.VRLFDNILGDVVQIPR.V
	gi|266330 Mass: 12170 Score: 193 Expect: 4.2e-014 Queries matched: 19
		RecName: Full=Proteinase inhibitor 1; AltName: Full=Proteinase inhibitor I; Flags: Precursor
		1412.9061	1411.8988	1411.8187	0.0801	45	-	56	1	61	K.LRWPELIGVPTK.L + kynurenin (W)
		1725.0920	1724.0847	1724.0348	0.0499	45	-	59	2	60	K.LRWPELIGVPTKLAK.G + kynurenin (W)
		1753.0831	1752.0758	1752.0297	0.0461	45	-	59	2	(35)	K.LRWPELIGVPTKLAK.G + DOUBLE Ox (W)
		1988.1432	1987.1359	1987.1142	0.0218	90	-	107	1	71	R.VRLFDNILGYVVDIPVVG.-
	gi|282972	1910.1900	1909.1827	1909.1037	0.0791	7	-	23	2	49	K.GKLQWPELIGVPTKLAK.G + Dioxidation (W)
1746	gi|73920899 Mass: 24974 Score: 488 Expect: 1.3e-043 Queries matched: 23															PGSC0003DMP400016822	PGSC0003DMT400024598	Aspartic protease inhibitor 8
		Kunitz-type protease inhibitor precursor [Solanum tuberosum]
		1105.6678	1104.6605	1104.5563	0.1042	47	-	55	0	45	K.ELNPNLSYR.I
		1136.6158	1135.6085	1135.5055	0.1030	179	-	186	0	36	R.HFLCPFCR.D
		1348.7382	1347.7309	1347.6418	0.0891	87	-	99	0	69	R.YNSDVGPSGTPVR.F
		1518.7388	1517.7315	1517.6569	0.0747	73	-	86	0	76	K.SPNSDAPCPDGVFR.Y
		1804.9177	1803.9104	1803.8614	0.0491	164	-	178	0	44	K.SSNFGYNLLYCPITR.H
		1969.1047	1968.0974	1968.0679	0.0295	204	-	220	1	19	R.RLALVNENPLDVLFQEV.-
		2034.9850	2033.9777	2033.9615	0.0162	142	-	160	0	147	R.TMLLETGGTIGQADSSYFK.I + Oxidation (M)
1748	gi:5601318 Mass: 4067 Score: 90 Expect: 0.13 Matches: 1 Frame: 2														gi|51317936|gb|AAU00066.1| pathogenesis-related protein 10 [Solanum virginianum]	PGSC0003DMP400002693	PGSC0003DMT400003774	TSI-1 protein
		EM_EST:AI895416; AI895416 EST264859 tomato callus, TAMU Lycopersicon esculentum cDNA clone cLEC7P19, mRNA sequence.													Score = 59.3 bits (142), Expect = 2e-07
N-terminal peptide		1832.9400	1831.9327	1831.9065	0.0263	1	-	17	0	70	-.GVNTFTHESTTTIAPTR.L
ISOFORM PRESENT		1819									GVTTFTHETSTTIAPTR
	AW216967	2682.2056	2681.1983	2681.2681	-0.0697	141	-	164	2	55	K.TTTEYHTKGDHVVSEEEHNVGKGK.A
1755	gi|237784019 Mass: 51087 Score: 427 Expect: 1.7e-037 Queries matched: 31															PGSC0003DMP400055787	PGSC0003DMT400083063	Ribulose 1,5-bisphosphate carboxylase/oxygenase large subunit
		ribulose-1,5-bisphosphate carboxylase/oxygenase large subunit [Lycium deserti]
		1187.5680	1186.5607	1186.6571	-0.0963	268	-	277	0	70	R.DNGLLLHIHR.A
		1465.6780	1464.6707	1464.7473	-0.0766	129	-	141	0	77	K.TFQGPPHGIQVER.D
		1502.7761	1501.7688	1501.8439	-0.0750	147	-	159	0	42	K.YGRPLLGCTIKPK.L
		1757.9806	1756.9733	1757.0199	-0.0466	114	-	128	2	22	R.ALRLEDLRIPTAYVK.T
		2185.9812	2184.9739	2184.9745	-0.0006	177	-	195	1	25	R.GGLDFTKDDENVNSQPFMR.W + Oxidation (M)
		2409.2205	2408.2132	2408.1900	0.0233	4	-	23	1	95	K.LTYYTPEYQTKDTDILAAFR.V
1756	gi|125859071 Mass: 52225 Score: 539 Expect: 1.1e-048 Queries matched: 34															PGSC0003DMP400055787	PGSC0003DMT400083063	Ribulose 1,5-bisphosphate carboxylase/oxygenase large subunit
		ribulose bisphosphate carboxylase large subunit [Lycium ferocissimum]
		1187.5470	1186.5397	1186.6571	-0.1173	276	-	285	0	73	R.DNGLLLHIHR.A
		1465.6628	1464.6555	1464.7473	-0.0918	137	-	149	0	74	K.TFQGPPHGIQVER.D
		1502.7609	1501.7536	1501.8439	-0.0902	155	-	167	0	46	K.YGRPLLGCTIKPK.L
		1757.9739	1756.9666	1757.0199	-0.0533	122	-	136	2	43	R.ALRLEDLRIPTAYVK.T
isoform		2185.9841	2184.9768	2184.9745	0.0023	185	-	203	1	60	R.GGLDFTKDDENVNSQPFMR.W + Oxidation (M)
		2409.2275	2408.2202	2408.1900	0.0303	12	-	31	1	137	K.LTYYTPEYQTKDTDILAAFR.V
isoform	gi|171918516	2122.0100	2121.0027	2120.9797	0.0230	168	-	186	1	74	R.GGLDFTKDDENVNSQPVMR.W
1760	gi|266330 Mass: 12170 Score: 201 Expect: 6.7e-015 Queries matched: 16															PGSC0003DMP400021369	PGSC0003DMT400031525	Type I serine protease inhibitor
		RecName: Full=Proteinase inhibitor 1; AltName: Full=Proteinase inhibitor I; Flags: Precursor
		1412.8951	1411.8878	1411.8187	0.0691	45	-	56	1	37	K.LRWPELIGVPTK.L + kynurenin (W)
		1597.9956	1596.9883	1596.9351	0.0532	43	-	56	2	12	K.GKLRWPELIGVPTK.L + kynurenin (W)
		1725.0852	1724.0779	1724.0348	0.0431	45	-	59	2	41	K.LRWPELIGVPTKLAK.G + kynurenin (W)
		1988.1422	1987.1349	1987.1142	0.0208	90	-	107	1	66	R.VRLFDNILGYVVDIPVVG.-
	BI431821	1877.1510	1876.1437	1876.1145	0.0292	99	-	116	1	46	R.VRLVDNILGSVVQIPVVG.-
1763	gi|15218186 Mass: 15264 Score: 77 Expect: 0.016 Queries matched: 7															PGSC0003DMP400004699	PGSC0003DMT400006768	Photosystem I psaH protein
		PSAH2 (PHOTOSYSTEM I SUBUNIT H2) [Arabidopsis thaliana]
		1305.7397	1304.7324	1304.6441	0.0884	89	-	99	0	39	K.FFETFAAPFTK.R
		1461.8319	1460.8246	1460.7452	0.0794	89	-	100	1	58	K.FFETFAAPFTKR.G
	AJ878184 Mass: 14396 Score: 89 Expect: 0.15 Matches: 1 Frame: 3														gi|73920913|gb|AAZ94182.1| proteinase inhibitor I precursor [Solanum tuberosum]
		EM_EST:AJ878184; AJ878184 Solanum tuberosum EST, clone E15													Score = 172 bits (437), Expect = 1e-41
		1679.9800	1678.9727	1678.9002	0.0725	85	-	98	1	74	K.QVIEKENSIVHEVR.L
1767	gi|82623423 Mass: 17566 Score: 226 Expect: 2.1e-017 Queries matched: 23															PGSC0003DMP400001384	PGSC0003DMT400001879	glycine rich RNA binding protein
		putative glycine-rich RNA binding protein-like [Solanum tuberosum]
		1527.7440	1526.7367	1526.6609	0.0758	105	-	122	1	71	R.EGGGGGYGGGGGYGGGRR.E
		1671.7806	1670.7733	1670.7144	0.0589	123	-	142	1	46	R.EGGGGGGYSGGGGGYGGGRR.E
		1875.8402	1874.8329	1874.7567	0.0762	143	-	162	1	(12)	R.EGGYGGGGGGYGGGDRYSDR.S + Pyro-glu (N-term E)
		1893.8094	1892.8021	1892.7672	0.0349	143	-	162	1	32	R.EGGYGGGGGGYGGGDRYSDR.S
	PROBABLY CORRECT NEUTRAL LOSS OF 45 DA	1377.7290	1376.7217	1376.6294	0.0923	86	-	103	1	80	R.GGGGGGGGRGGGGYGGGR.R + Dimethyl (R)
	gi|469071	1584.7595	1583.7522	1583.6826	0.0697	100	-	118	1	113	R.EGGGGGYGGGGGGYGGGRR.E
	BM406786	1641.7755	1640.7682	1640.7040	0.0642	7	-	26	1	72	R.EGGGGGGYGGGGGGYGGGRR.E
1773	gi|132071 Mass: 20583 Score: 252 Expect: 5.3e-020 Queries matched: 20															PGSC0003DMP400041818	PGSC0003DMT400062138	Ribulose bisphosphate carboxylase small chain C, chloroplastic
		RecName: Full=Ribulose bisphosphate carboxylase small chain C, chloroplastic; Short=RuBisCO small s
		1122.6793	1121.6720	1121.5618	0.1103	150	-	158	0	51	K.NAYPQAWIR.I + kynurenin (W)
		1134.6815	1133.6742	1133.5618	0.1125	150	-	158	0	(12)	K.NAYPQAWIR.I + Oxidation (HW)
		1150.6741	1149.6668	1149.5567	0.1101	150	-	158	0	(19)	K.NAYPQAWIR.I + DOUBLE Ox (W)
		1785.9045	1784.8972	1784.8443	0.0529	167	-	181	0	51	R.QVQCISFIAYKPEGY.- + Pyro-glu (N-term Q)
		1802.9210	1801.9137	1801.8709	0.0428	167	-	181	0	77	R.QVQCISFIAYKPEGY.-
		2244.0081	2243.0008	2243.0105	-0.0097	94	-	111	0	53	K.NGWVPCLEFETEHGFVYR.E + kynurenin (W)
		2717.3054	2716.2981	2716.3682	-0.0701	159	-	181	1	62	R.IIGFDNVRQVQCISFIAYKPEGY.-
1781	gi|166864100 Mass: 14032 Score: 63 Expect: 0.4 Queries matched: 5															PGSC0003DMP400026753	PGSC0003DMT400039449	Glyceraldehyde-3-phosphate dehydrogenase
		glyceraldehyde 3-phosphate dehydrogenase [Clematoclethra scandens subsp. tomentella]
		2145.0095	2144.0022	2143.9909	0.0113	103	-	122	0	51	K.GILGYTEDDVVSTDFVGDSR.S
1785	gi|135721 Mass: 65181 Score: 167 Expect: 1.7e-011 Queries matched: 19															PGSC0003DMP400023006	PGSC0003DMT400033801	Threonine dehydratase biosynthetic, chloroplastic
		RecName: Full=Threonine dehydratase biosynthetic, chloroplastic; AltName: Full=Threonine deaminase;
		1877.9884	1876.9811	1876.9867	-0.0055	162	-	181	0	136	K.GVITASAGNHAQGVALAGQR.L
		2254.1384	2253.1311	2253.1211	0.0100	290	-	310	0	35	K.IIGVEPYGAASMTLSLHEGHR.V + Oxidation (M)
	gi|401179	1722.8000	1721.7927	1721.8220	-0.0293	112	-	127	1	101	R.NDGISAAIKDVYDEGR.N
	BG095686	1496.7677	1495.7604	1495.7670	-0.0066	74	-	87	0	69	K.AGTLSTFLEAFSPR.W
	BE921446	2443.2942	2442.2869	2442.2906	-0.0037	66	-	88	1	45	K.YIPPFDAPGVIKGQGTIGTEINR.Q
1790
1793	gi|20137276 Mass: 18909 Score: 118 Expect: 1.3e-006 Queries matched: 10															PGSC0003DMP400016824	PGSC0003DMT400024601	Aspartic protease inhibitor 5
		RecName: Full=Aspartic protease inhibitor 3; Short=API-3
		1053.6079	1052.6006	1052.5403	0.0604	83	-	91	0	21	K.VGNLNAYFR.T
		1348.6989	1347.6916	1347.6418	0.0498	37	-	49	0	64	R.YNSDVGPSGTPVR.F
	gi:62952332 Mass: 23612 Score: 111 Expect: 0.001 Matches: 1 Frame: 6														gi|21522|emb|CAA27730.1| proteinase inhibitor II [Solanum tuberosum]
		EM_EST:DN942061; DN942061 4690.3 Tuber Skin Solanum tuberosum cDNA clone 4690 3', mRNA sequence.													Score = 137 bits (344), Expect = 1e-30
		2049.9800	2048.9727	2048.9594	0.0133	22	-	39	1	111	D.AKPCTLECGNLGFGICPR.S
		1978.9400	1977.9327	1977.8826	0.0502	23	-	39	1	64	A.KPCTLECGNLGFGICPR.S
	gi|21522	1645.7700	1644.7627	1644.7388	0.0239	90	-	103	0	79	K.ACPLNCDPHIAYSK.C
	AJ878272	2577.1400	2576.1327	2577.1264	-0.9937	7	-	29	1	59	K.GCNYYSANGAFVCEGESDPKKPK.C
1795	gi|21912927 Mass: 30103 Score: 251 Expect: 6.7e-020 Queries matched: 9															PGSC0003DMP400049086	PGSC0003DMT400072569	Thioredoxin peroxidase
		thioredoxin peroxidase [Nicotiana tabacum]
		1558.8872	1557.8799	1557.8514	0.0285	187	-	200	0	89	K.SYNVLIPDQGIALR.G
		2494.3679	2493.3606	2493.3703	-0.0096	201	-	223	1	150	R.GLFIIDKEGVIQHSTINNLGIGR.S
	gi|115806 Mass: 25808 Score: 63 Expect: 0.39 Matches: 1
		RecName: Full=Chlorophyll a-b binding protein 5, chloroplastic; AltName: Full=LHCII type I CAB-5; Short=LHCP; Flags: Precursor
		1637.8200	1636.8127	1636.7845	0.0282	15	-	28	0	51	K.SAPQSIWYGEDRPK.Y + Trp->Kynurenin (W)
		1325.7100	1324.7027	1324.6670	0.0357	66	-	75	1	33	R.NRELEVIHCR.W
	gi|3036946	1453.7400	1452.7327	1452.6997	0.0330	44	-	56	1	33	V.ASSSPWYGPDRVK.Y + Trp->Kynurenin (W)
1799	gi|73920931 Mass: 14863 Score: 205 Expect: 2.7e-015 Queries matched: 8															PGSC0003DMP400008029	PGSC0003DMT400011562	Proteinase inhibitor type-2 P303.51
		proteinase inhibitor II precursor [Solanum tuberosum]
		1645.8068	1644.7995	1644.7388	0.0607	65	-	78	0	75	K.ACPLNCDPHIAYSK.C
		1824.8682	1823.8609	1823.8116	0.0493	8	-	23	0	109	K.ACTLECGNLGFGICPR.S
	gi|77416919 Mass: 24862 Score: 85 Expect: 0.0029 Matches: 1
		kunitz-type protease inhibitor [Solanum tuberosum]
		1804.9200	1803.9127	1803.8614	0.0513	164	-	178	0	72	K.SSNFGYNLLYCPITR.H
		1348.7600	1347.7527	1347.6419	0.1108	87	-	99	0	33	R.YNSDVGPSGTPVR.F
		2452	DTNGQELNPN					db-entry			DTNGKELNPN
	gi|327198777|emb|CBL43263.1| putative Kunitz-type invertase inhibitor
		1437	NIDVNFQDGYPR			FASTS SCORE					NIGGNFKNGYPR
		2071	DDDQNFTPFVF			1.3e-07					DDDKDFIPFVF
1800	gi|82623431 Mass: 17472 Score: 155 Expect: 2.7e-010 Queries matched: 8															PGSC0003DMP400050038	PGSC0003DMT400073918	transcription factor
		putative transcription factor BTF3-like [Solanum tuberosum]
		2539.3950	2538.3877	2538.4169	-0.0292	93	-	114	1	40	K.LQDILPQIIHQLGPDNLENLKK.L
		2667.4844	2666.4771	2666.5119	-0.0347	92	-	114	2	104	K.KLQDILPQIIHQLGPDNLENLKK.L
	gi|20137687 Mass: 16596 Score: 72 Expect: 0.053 Matches: 1
		RecName: Full=Cysteine protease inhibitor 3; AltName: Full=PCPI-3; Short=Pcpi3
		1321.7300	1320.7227	1320.6431	0.0796	106	-	116	0	57	K.LLHCPSHLGCK.N
C-terminal peptide in homologous proteins		2054.1000	2053.0927	2053.0772	0.0155	185	-	202	2	83	R.LATVDDDKDFIPFVFIKA.K
	BI178269	1254.6892	1253.6819	1253.5887	0.0932	12	-	22	1	33	R.KSESDYGDVVR.V
		1437	NIDVNFQDGYPR			FASTS SCORE					NIGGNFKNGYPR
1801	gi|255549002 Mass: 40265 Score: 156 Expect: 2.1e-010 Queries matched: 16															PGSC0003DMP400050666	PGSC0003DMT400074806	Unidentified
		conserved hypothetical protein [Ricinus communis]
		1382.6644	1381.6571	1381.6336	0.0235	100	-	111	0	9	K.GMYYSITFSAAR.T + Oxidation (M)
		1726.0031	1724.9958	1724.9784	0.0174	252	-	268	1	114	R.AIELVAGKESAIAQVAR.T
	gi|118486160	2118.1033	2117.0960	2117.0938	0.0022	66	-	85	1	48	K.AGQKQGDMLLVVPEGAYAVR.L + Oxidation (M)
	FG549347	2293.1346	2292.1273	2292.1308	-0.0035	10	-	30	0	162	R.SDDFVSLCGPVVDDVTLLSVR.T
	FS063882	1447.7197	1446.7124	1446.6966	0.0159	12	-	22	0	50	R.IMFLSTYYHTR.S + Oxidation (M)
	CK274954	1657.8230	1656.8157	1656.8009	0.0149	260	-	273	1	100	K.YLDSDHFSVPHGKR.A
1802
1803	gi|132071 Mass: 20583 Score: 217 Expect: 1.7e-016 Queries matched: 17															PGSC0003DMP400041818	PGSC0003DMT400062138	Ribulose bisphosphate carboxylase small chain C, chloroplastic
		RecName: Full=Ribulose bisphosphate carboxylase small chain C, chloroplastic; Short=RuBisCO small s
		1122.6566	1121.6493	1121.5618	0.0876	150	-	158	0	46	K.NAYPQAWIR.I + kynurenin (W)
		1134.6575	1133.6502	1133.5618	0.0885	150	-	158	0	(10)	K.NAYPQAWIR.I + Oxidation (HW)
		1150.6523	1149.6450	1149.5567	0.0883	150	-	158	0	(26)	K.NAYPQAWIR.I + DOUBLE Ox (W)
		2244.0195	2243.0122	2243.0105	0.0017	94	-	111	0	79	K.NGWVPCLEFETEHGFVYR.E + kynurenin (W)
		2717.3291	2716.3218	2716.3682	-0.0464	159	-	181	1	61	R.IIGFDNVRQVQCISFIAYKPEGY.-
	DB690301	1293.7000	1292.6927	1292.5893	0.1034	71	-	80	0	43	C.MQEWPPINMK.K + Oxidation (M); Trp->Kynurenin (W)
1805	gi|20020 Mass: 20309 Score: 238 Expect: 1.3e-018 Queries matched: 8															PGSC0003DMP400000951	PGSC0003DMT400001282	50S ribosomal protein L12, chloroplastic
		ribosomal protein L12-1a [Nicotiana tabacum]
		1690.8794	1689.8721	1689.8209	0.0512	117	-	131	0	111	K.TEFDVVIDEVPSNAR.I
		2024.2126	2023.2053	2023.1928	0.0125	140	-	158	2	110	R.ALTSLALKEAKELIEGLPK.K
		2152.3000	2151.2927	2151.2878	0.0049	141	-	160	3	76	R.ALTSLALKEAKELIEGLPKK.F
	AI772884	2625.3500	2624.3427	2624.3909	-0.0481	28	-	52	1	83	A.AVEAPEKVVQLGDEISTLTLADAQK.L
1806	BF459599 Mass: 18348 Score: 79 Expect: 1.6 Matches: 1 Frame: 3														gi|14329818|emb|CAC40756.1| putative miraculin [Atropa belladonna]	PGSC0003DMP400018006	PGSC0003DMT400026364	miraculin
		EM_EST:BF459599; BF459599 061F03 Mature tuber lambda ZAP Solanum tuberosum cDNA 5' similar to albumin [Theobroma cacao] prf|1802409A, mRNA sequence.													Score = 181 bits (460), Expect = 2e-44
		1423.7300	1422.7227	1422.7078	0.0149	54	-	65	0	79	N.FVCPFQVVQSGR.E
		1466.7300	1465.7227	1465.7137	0.0091	54	-	65	0	68	N.FVCPFQVVQSGR.E + Carbamyl (N-term)
1807	gi|3913651 Mass: 40705 Score: 242 Expect: 5.3e-019 Queries matched: 22															PGSC0003DMP400006368	PGSC0003DMT400009192	Chloroplast ferredoxin-NADP+ oxidoreductase
		RecName: Full=Ferredoxin--NADP reductase, leaf-type isozyme, chloroplastic; Short=FNR; Flags: Precu
		1248.6102	1247.6029	1247.6774	-0.0745	80	-	89	1	21	K.FRPKEPYVGR.C
		1269.5295	1268.5222	1268.6037	-0.0814	353	-	362	1	51	K.KAEQWNVEVY.- + kynurenin (W)
		1521.7211	1520.7138	1520.7735	-0.0597	271	-	283	1	54	K.APENFRLDFAVSR.E
		1778.8762	1777.8689	1777.9111	-0.0421	269	-	283	2	33	K.EKAPENFRLDFAVSR.E
		1960.9897	1959.9824	1960.0087	-0.0263	208	-	226	0	39	K.DPNATVIMLATGTGIAPFR.S + Oxidation (M)
	EG364954	2574.3679	2573.3606	2573.3159	0.0448	68	-	91	2	35	R.LYSIASSALGDFGDSKTVSLCVKR.L
1809	gi|12644171 Mass: 35154 Score: 222 Expect: 5.3e-017 Queries matched: 23															PGSC0003DMP400004990	PGSC0003DMT400007189	Oxygen-evolving enhancer protein 1, chloroplastic
		RecName: Full=Oxygen-evolving enhancer protein 1, chloroplastic; Short=OEE1; AltName: Full=33 kDa s
		1252.6444	1251.6371	1251.6459	-0.0088	88	-	97	1	29	K.RLTYDEIQSK.T
		2298.1812	2297.1739	2297.1691	0.0048	214	-	234	0	126	K.QLVASGKPESFSGEFLVPSYR.G
isoform of 1252	gi|108951295	1236.6500	1235.6427	1235.6510	-0.0083	65	-	74	1	45	K.RLTFDEIQSK.T
1813	gi|237784027 Mass: 51211 Score: 496 Expect: 2.1e-044 Queries matched: 33															PGSC0003DMP400055787	PGSC0003DMT400083063	Ribulose 1,5-bisphosphate carboxylase/oxygenase large subunit
		ribulose-1,5-bisphosphate carboxylase/oxygenase large subunit [Phrodus microphyllus]
		1187.5735	1186.5662	1186.6571	-0.0908	268	-	277	0	71	R.DNGLLLHIHR.A
		1465.6812	1464.6739	1464.7473	-0.0734	129	-	141	0	77	K.TFQGPPHGIQVER.D
		1502.7814	1501.7741	1501.8439	-0.0697	147	-	159	0	42	K.YGRPLLGCTIKPK.L
		2064.0850	2063.0777	2063.0912	-0.0134	129	-	146	2	41	K.TFQGPPHGIQVERDKLNK.Y
		2185.9778	2184.9705	2184.9745	-0.0040	177	-	195	1	27	R.GGLDFTKDDENVNSQPFMR.W + Oxidation (M)
		2409.2209	2408.2136	2408.1900	0.0237	4	-	23	1	142	K.LTYYTPEYQTKDTDILAAFR.V
	gi|171918516	2122.0000	2120.9927	2120.9797	0.0130	168	-	186	1	48	R.GGLDFTKDDENVNSQPVMR.W
1815	gi|131166 Mass: 22961 Score: 140 Expect: 8.4e-009 Queries matched: 15															PGSC0003DMP400020951	PGSC0003DMT400030843	photosystem I reaction centre PSI-D subunit
		RecName: Full=Photosystem I reaction center subunit II, chloroplastic; AltName: Full=Photosystem I
		1003.6228	1002.6155	1002.4923	0.1232	148	-	154	0	24	K.INYQFYR.V
		1527.8622	1526.8549	1526.7881	0.0668	155	-	167	0	57	R.VFPNGEVQYLHPK.D
	gi|77416919 Mass: 24862 Score: 86 Expect: 0.0024 Queries matched: 10
		kunitz-type protease inhibitor [Solanum tuberosum]
		1348.7417	1347.7344	1347.6418	0.0926	87	-	99	0	31	R.YNSDVGPSGTPVR.F
		1804.9181	1803.9108	1803.8614	0.0495	164	-	178	0	21	K.SSNFGYNLLYCPITR.H
		1969.0988	1968.0915	1968.0679	0.0236	204	-	220	1	12	R.RLALVNENPLDVLFQEV.-
1816	gi|122201874 Mass: 42626 Score: 186 Expect: 2.1e-013 Queries matched: 10															PGSC0003DMP400015381	PGSC0003DMT400022567	Patatin group A-3
		RecName: Full=Patatin-12; Flags: Precursor
		1031.6145	1030.6072	1030.4944	0.1128	312	-	319	0	47	R.HSQNNYLR.V
		1437.7754	1436.7681	1436.6783	0.0898	358	-	369	1	17	K.DSPETYEEALKR.F
		1757.9938	1756.9865	1756.9359	0.0506	144	-	159	0	109	R.VHQALTEVAISSFDIK.T
		1407	DGPETYEEALKR
1817
1818	gi|255547634 Mass: 27656 Score: 170 Expect: 8.4e-012 Queries matched: 9															PGSC0003DMP400009292	PGSC0003DMT400013412	Peptidyl-prolyl cis-trans isomerase CYP20-2, chloroplastic
		peptidyl-prolyl cis-trans isomerase, putative [Ricinus communis]
		1671.9037	1670.8964	1670.8336	0.0629	227	-	240	1	11	K.LIESQETDRGDRPR.K
		2007.0415	2006.0342	2006.0108	0.0234	106	-	123	0	117	R.IVIGLYGDDVPQTAENFR.A
		2200.0781	2199.0708	2199.0629	0.0079	142	-	162	2	29	R.VIKDFMIQGGDFDKGNGTGGK.S + Oxidation (M)
	AA824700	1268.7200	1267.7127	1267.6098	0.1029	5	-	15	1	40	K.GFGFKDSAFHR.V
		2027.9998	2026.9925	2026.9682	0.0243	26	-	43	2	25	R.ALCTGEKGFGFKDSAFHR.V

## Sheet: Sheet3
T pos
A-1
A-2
A-3
A-4
A-5
A-5
A-6
A-7
A-8
A-9
A-10
A-11
A-12
A-13
A-14
A-15
A-16
A-17
A-18
A-19
A-20
A-21
A-22
A-23
A-24
B-1
B-2
B-3
B-4
B-5
B-6
B-7
B-8
B-9
B-10
B-11
B-12
B-13
B-14
B-15
B-15
B-16
B-17
B-18
B-19
B-20
B-21
B-22
B-23
B-24
C-1
C-2
C-3
C-4
C-5
C-5
C-6
C-7
C-8
C-9
C-10
C-10
C-11
C-12
C-13
C-13
C-14
C-14
C-15
C-16
C-17
C-17
C-18
C-18
C-19
C-19
C-20
C-20
C-21
C-22
C-23
C-24
D-1
D-2
D-2
D-3
D-3
D-3
D-4
D-4
D-4
D-5
D-6
D-6
D-6
D-7
D-8
D-9
D-10
D-11
D-12
D-13
D-13
D-14
D-15
D-16
D-17
D-18
D-19
D-20
D-21
D-22
D-23
D-24
E-1
E-2
E-3
E-4
E-5
E-5
E-6
E-7
E-8
E-9
E-10
E-11
E-12
E-12
E-13
E-14
E-14
E-14
E-15
E-16
E-17
E-18
E-19
E-20
E-21
E-22
E-23
E-23
E-24
F-1
F-1
F-2
F-3
F-4
F-5
F-6
F-7
F-7
F-8
F-9
F-9
F-10
F-11
F-12
F-13
F-13
F-14
F-14
F-15
F-16
F-17
F-17
F-18
F-19
F-19
F-20
F-20
F-21
F-22
F-23
F-24
F-24
F-24
G-1
G-2
G-3
G-4
G-5
G-6
G-6
G-7
G-8
G-9
G-10
G-11
G-12
G-13
G-14
G-15
G-16
G-17
G-18
G-19
G-20
G-21
G-22
G-22
G-23
G-24
H-1
H-2
H-3
H-4
H-5
H-6
H-7
H-8
H-8
H-9
H-10
H-11
H-12
H-13
H-14
H-15
H-16
H-17
H-17
H-18
H-19
H-20
H-21
H-22
H-22
H-23
H-24
I-1
I-1
I-2
I-3
I-3
I-4
I-5
I-6
I-7
I-8
I-8
I-8
I-9
I-10
I-11
I-12
I-13
I-14
I-14
I-15
I-16
I-17
I-18
I-19
I-20
I-20
I-21
I-22
I-23
I-24
J-1
J-2
J-2
J-3
J-3
J-4
J-4
J-4
J-5
J-5
J-6
J-7
J-8
J-9
J-10
J-11
J-12
J-13
J-14
J-14
J-15
J-16
J-17
